# Supplementary material for: Identification of soil type in Pakistan using remote sensing and machine learning
Source: PeerJ Comput Sci. 2022 Oct 3;8:e1109. doi: 10.7717/peerj-cs.1109 (PMC9575843; doi:10.7717/peerj-cs.1109)
Supplement: Supplemental Information 2 [file peerj-cs-08-1109-s002.csv]

Band1	Band2	Band3	Band4	Band5	Band6	Band7	Band9	ReflectanceB1	ReflectanceB2	ReflectanceB3	ReflectanceB4	ReflectanceB5	ReflectanceB6	ReflectanceB7	ReflectanceB9	CorrectiveB1	CorrectiveB2	CorrectiveB3	CorrectiveB4	CorrectiveB5	CorrectiveB6	CorrectiveB7	CorrectiveB9	NDVI	SAVI	EVI	soiltype
10453	9726	9429	9528	12282	13033	11444	5053	0.10906	0.09452	0.08858	0.09056	0.14564	0.16066	0.12888	0.00106	0.116230447	0.100734475	0.094403934	0.096514114	0.155215499	0.17122303	0.137353567	0.001129693	0.126272352	0.189408528	6.05E-09	Loam
10349	9552	8902	8898	13167	12154	9588	5053	0.10698	0.09104	0.07804	0.07796	0.16334	0.14308	0.09176	0.10698	-0.108202171	-0.092080068	-0.078931552	-0.078850638	-0.165206045	-0.144714589	-0.092808294	-0.108202171	0.037325544	0.055988315	2.12E-09	Loam
11207	10439	9995	9750	14882	11982	9668	5563	0.12414	0.10878	0.0999	0.095	0.19764	0.13964	0.09336	0.01126	0.132301923	0.115932038	0.106468198	0.101246034	0.210634381	0.148821013	0.099498208	0.012000319	0.208346866	0.312520299	8.47E-09	Clay Loam
11619	10926	10515	10025	18179	13945	10572	5069	0.13238	0.11852	0.1103	0.1005	0.26358	0.1789	0.11144	0.00138	0.275040351	0.246244013	0.229165665	0.208804618	0.547629066	0.371692996	0.231534195	0.002867168	0.163537756	0.245306633	6.42E-09	Clay Loam
11520	10912	10961	11321	15061	14536	12268	5318	0.1304	0.11824	0.11922	0.12642	0.20122	0.19072	0.14536	0.00636	-0.131889729	-0.119590809	-0.120582005	-0.12786426	-0.203518797	-0.192898842	-0.147020636	-0.006432659	0.040145831	0.060218746	1.56E-09	Clay Loam
10636	9923	9838	9759	15959	13252	10963	5042	0.11272	0.09846	0.09676	0.09518	0.21918	0.16504	0.11926	0.00084	0.120131084	0.104933521	0.10312175	0.101437869	0.233590587	0.175891005	0.127101074	0.000895228	0.241076289	0.361614433	0.00000001	Sandy Loam
11339	10512	10218	9238	21944	14639	10462	5058	0.12678	0.11024	0.10436	0.08476	0.33888	0.19278	0.10924	0.00116	0.138232228	0.120198145	0.113786996	0.092416498	0.369491539	0.210194107	0.119107813	0.001264785	0.407478674	0.61121801	1.49E-08	Silt Loam
9824	8972	8811	7835	17186	11889	8559	5056	0.09648	0.07944	0.07622	0.0567	0.24372	0.13778	0.07118	0.00112	0.102823341	0.084663	0.081231292	0.060427896	0.259744036	0.146838722	0.075859923	0.001193637	0.044162498	0.066243748	3.01E-09	Silt Loam
9995	9190	8919	8236	15709	11549	8699	5062	0.0999	0.0838	0.07838	0.13098	0.07398	0.00124	0.00124	0.00124	0.106468198	0.08930966	0.083533307	0.139591637	0.078844017	0.001321527	0.001321527	0.002576296	0.027339829	0.041009743	1.76E-09	Silt Loam
11310	10569	10147	10053	16393	14582	11312	5054	0.1262	0.11138	0.10294	0.10106	0.22786	0.19164	0.12624	0.00108	0.262200425	0.231409535	0.213874103	0.209968106	0.473415126	0.398162357	0.262283532	0.002243871	0.183844124	0.275766186	7.31E-09	Silty Clay Loam
10538	9684	9410	8652	17510	11553	8816	5338	0.11076	0.09368	0.0882	0.07304	0.2502	0.13106	0.07632	0.00676	0.118042218	0.099839247	0.09399895	0.077842214	0.266650082	0.139676897	0.081337867	0.007204455	0.009388596	0.014082894	5.55E-10	Silt Loam
11287	10645	10575	10723	16309	14656	12786	5079	0.12574	0.1129	0.1115	0.11446	0.22618	0.19312	0.15572	0.12574	-0.40133842	-0.360355556	-0.35588702	-0.365334783	-0.721924001	-0.616402702	-0.497028939	-0.40133842	0.087753626	0.131630439	3.53E-09	Silty Clay Loam
12525	11678	11164	10439	17389	12052	9846	6940	0.1505	0.13356	0.12328	0.10878	0.24778	0.14104	0.09692	0.1505	-0.161011709	-0.14288853	-0.131890521	-0.116377765	-0.265086254	-0.150890973	-0.103689401	-0.161011709	-0.029233424	-0.043850136	-1.24E-09	Loam
10514	9893	9379	9645	13819	12762	10150	5068	0.11028	0.09786	0.08758	0.0929	0.17638	0.15524	0.103	0.11028	-0.111539872	-0.098977982	-0.08858054	-0.093961317	-0.178395018	-0.157013508	-0.104176703	-0.111539872	0.025511493	0.038267239	1.30E-09	Loam
11173	10626	10197	10651	14921	13897	11707	5102	0.12346	0.11252	0.10394	0.11302	0.19842	0.17794	0.13414	0.00204	-0.124870444	-0.113805462	-0.105127442	-0.114311174	-0.200686809	-0.17997284	-0.135672455	-0.002063306	0.047231416	0.070847124	1.99E-09	Clay Loam
11517	10908	10710	10651	15302	14999	12280	5372	0.13034	0.11816	0.1142	0.11302	0.20604	0.19998	0.1456	0.00744	0.138909559	0.125928752	0.121708391	0.120450808	0.219586662	0.213128231	0.155172869	0.007929163	0.071039205	0.106558807	2.85E-09	Silt Loam
10095	9250	8995	8090	16169	12486	9219	5056	0.1019	0.085	0.0799	0.0618	0.22338	0.14972	0.08438	0.00112	0.108599694	0.090588557	0.085153243	0.06586321	0.238066728	0.15956375	0.089927793	0.001193637	0.065226183	0.097839274	4.09E-09	Silt Loam
11697	11009	11061	10931	17554	15572	12735	5050	0.13394	0.12018	0.12122	0.11862	0.25108	0.21144	0.1547	0.001	0.278281497	0.249692925	0.251853689	0.246451778	0.521658342	0.439299983	0.321413675	0.002077658	0.232508338	0.348762507	7.84E-09	Clay Loam
11224	10712	11155	11518	17225	15705	13609	5060	0.12448	0.11424	0.1231	0.13036	0.2445	0.2141	0.17218	0.0012	0.132664277	0.12175102	0.131193545	0.138930874	0.26057532	0.228176589	0.183500444	0.001278897	0.198552691	0.297829037	6.71E-09	Silt Loam
11626	10838	10290	9629	16885	11771	9717	5784	0.13252	0.11676	0.1058	0.09258	0.2377	0.13542	0.09434	0.13252	-0.422978904	-0.37267595	-0.337693692	-0.29549794	-0.758693673	-0.432235159	-0.301115529	-0.422978904	0.004548744	0.006823116	2.17E-10	Silty Clay Loam
10160	9307	9025	8269	17131	12417	9149	5053	0.1032	0.08614	0.0805	0.06538	0.24262	0.14834	0.08298	0.00106	0.109985166	0.091803509	0.085792692	0.069678586	0.258571714	0.158093018	0.088435746	0.001129693	0.348897638	0.523346457	1.68E-08	Sandy Loam
10889	13272	14360	9436	9495	10107	10374	5042	0.11778	0.16544	0.08872	0.0899	0.10214	0.10748	0.10748	0.00084	0.244706546	0.343727721	0.184329808	0.186781444	0.212211977	0.22330667	0.22330667	0.001745233	0.04423977	0.066359656	1.68E-09	Clay Loam
10620	9800	9646	8897	17569	12436	9445	5353	0.1124	0.096	0.09292	0.07794	0.25138	0.14872	0.0889	0.1124	-0.120250605	-0.102705143	-0.09941002	-0.083383738	-0.268937696	-0.159107384	-0.095109242	-0.120250605	0.029876786	0.044815178	1.66E-09	Loam
11758	11049	10768	10250	18085	12894	10697	5763	0.13516	0.12098	0.11536	0.105	0.2617	0.15788	0.11394	0.01526	-0.428627074	-0.383658652	-0.365836188	-0.332981968	-0.829917913	-0.500678029	-0.361333004	-0.048393379	0.276513146	0.414769719	9.57E-09	Silty Clay Loam
11781	11069	10599	10523	14740	12978	11385	5465	0.13562	0.12138	0.11198	0.11046	0.1948	0.15956	0.1277	0.0093	0.31341135	0.280503389	0.258780437	0.25526779	0.450173506	0.368735547	0.295108607	0.021491856	0.16692396	0.25038594	6.14E-09	Sandy Loam
10243	9491	9172	8887	14403	12874	10585	5060	0.10486	0.08982	0.08344	0.18806	0.15748	0.1117	0.1117	0.0012	0.111754307	0.095725461	0.08892599	0.200424518	0.167833952	0.119044021	0.119044021	0.002493189	0.183217683	0.274826525	9.18E-09	Sandy Loam
10300	9455	9099	8621	13769	12009	9445	5040	0.106	0.0891	0.07242	0.17538	0.14018	0.0889	0.0889	0.0008	0.112943191	0.09493621	0.07716364	0.186867705	0.149362042	0.09472311	0.09472311	0.000852401	-0.068275273	-0.10241291	-2.81E-09	Silty Clay Loam
12151	11496	11413	11079	18102	15770	12190	6324	0.14302	0.12992	0.12826	0.2154	0.1438	0.02648	0.02648	0.02648	0.15242324	0.138461945	0.136692804	0.229562061	0.153254523	0.028221	0.028221	0.055016381	0.047745928	0.071618892	1.79E-09	Silt Loam
10524	9752	9614	9084	16887	11899	9290	5347	0.11048	0.09504	0.09228	0.08168	0.23774	0.13798	0.0858	0.11048	-0.118196502	-0.101678092	-0.098725319	-0.087384959	-0.254345007	-0.147617246	-0.091792722	-0.118196502	0.011211495	0.016817242	6.26E-10	Loam
11313	10591	10241	10177	15199	12882	10448	5033	0.12626	0.11182	0.10482	0.10354	0.20398	0.15764	0.10896	0.00066	0.137665255	0.121920869	0.114288548	0.112892924	0.22240582	0.171879858	0.11880252	0.000719619	0.197903531	0.296855296	7.67E-09	Loam
10369	9651	9598	9309	14589	12383	10038	5051	0.10738	0.09302	0.09196	0.14766	0.10076	0.00102	0.00102	0.00102	0.114439991	0.099135854	0.098006161	0.15736831	0.107384741	0.001087063	0.001087063	0.002119211	0.037680261	0.056520391	2.02E-09	Silt Loam
10454	9635	9285	8552	17031	11997	9138	5099	0.10908	0.0927	0.0857	0.07104	0.24062	0.13994	0.08276	0.10908	-0.348162835	-0.295880957	-0.273538274	-0.226746313	-0.768013764	-0.446662148	-0.264154347	-0.348162835	0.03312606	0.04968909	1.95E-09	Clay Loam
10022	9126	8657	8531	14922	11463	9069	5059	0.10044	0.08252	0.07314	0.19844	0.12926	0.08138	0.08138	0.00118	0.107043702	0.087945503	0.077948789	0.211486979	0.137758551	0.08673055	0.08673055	0.002451636	0.146643993	0.21996599	8.22E-09	Sandy Loam
11455	10781	10197	10565	14498	14043	11525	5319	0.1291	0.11562	0.10394	0.1113	0.18996	0.18086	0.1305	0.00638	-0.130574877	-0.116940877	-0.105127442	-0.112571524	-0.19213016	-0.182926199	-0.131990871	-0.006452887	0.043458579	0.065187868	1.83E-09	Clay Loam
10205	9458	9210	8760	13793	12318	9596	5061	0.1041	0.08916	0.0842	0.0752	0.17586	0.14636	0.09192	0.00122	0.110918737	0.09500014	0.089715251	0.080125735	0.187379146	0.155946843	0.097940925	0.001299912	0.223163216	0.334744823	1.10E-08	Silt Loam
10463	9828	10681	9817	14483	13914	11475	5066	0.10926	0.09656	0.09634	0.09634	0.18966	0.17828	0.17828	0.00132	0.116416726	0.102884854	0.102650443	0.102650443	0.202083071	0.18995766	0.18995766	0.001406462	0.192016461	0.288024691	8.35E-09	Loam
9893	9095	8585	8326	12792	10914	8989	5046	0.09786	0.0819	0.0717	0.06652	0.15584	0.11828	0.07978	0.00092	0.104294073	0.087284739	0.076414112	0.070893539	0.166086126	0.126056641	0.085025354	0.000980488	0.21147836	0.31721754	1.15E-08	Sandy Loam
11830	11254	10977	11216	15946	15110	12289	5322	0.1366	0.12508	0.11954	0.12432	0.21892	0.2022	0.14578	0.00644	-0.138160559	-0.126508951	-0.120905661	-0.125740269	-0.221421007	-0.204509993	-0.147445434	-0.006513572	0.045649862	0.068474793	1.73E-09	Clay Loam
10571	9857	9621	9726	15116	12768	10461	5186	0.11142	0.09714	0.09242	0.09452	0.20232	0.15536	0.10922	0.00372	0.118745612	0.103526734	0.098496405	0.100734475	0.21562208	0.165574567	0.116400967	0.007728887	0.135236063	0.202854094	6.21E-09	Loam
10308	9539	9330	8673	15746	12720	9838	5052	0.10616	0.09078	0.0866	0.07346	0.21492	0.1544	0.09676	0.00104	0.113139779	0.096748579	0.092293753	0.078289828	0.229050502	0.164551449	0.10312175	0.001108378	0.289651501	0.434477251	1.36E-08	Silt Loam
10957	10150	9798	9107	18948	13806	10234	5315	0.11914	0.103	0.09596	0.08214	0.27896	0.17612	0.10468	0.0063	-0.120501091	-0.104176703	-0.097056276	-0.083078392	-0.282146922	-0.178132048	-0.105875896	-0.006371973	0.058269996	0.087404995	2.98E-09	Clay Loam
9864	9015	8693	8050	14940	10986	8393	5051	0.09728	0.0803	0.07386	0.061	0.1988	0.11972	0.06786	0.00102	0.103652015	0.085559794	0.078697963	0.06499561	0.211821757	0.127561875	0.072304952	0.001086812	0.29969552	0.44954328	1.59E-08	Silt Loam
11146	10533	10204	10515	13174	12310	11453	5089	0.12292	0.11066	0.10408	0.1103	0.16348	0.1462	0.12906	0.12292	-0.392337511	-0.353205898	-0.332203776	-0.352056845	-0.521797399	-0.46664289	-0.411935235	-0.392337511	0.042698471	0.064047706	1.85E-09	Silty Clay Loam
10289	9538	9511	9151	15095	13133	10225	5034	0.10578	0.09076	0.09022	0.08302	0.2019	0.16266	0.1045	0.00068	0.112734795	0.096727264	0.09615176	0.088478376	0.215174466	0.173354525	0.111370638	0.000724708	0.055429397	0.083144096	3.01E-09	Sandy Loam
10857	10045	9705	9321	15751	12100	9716	5833	0.11714	0.1009	0.0941	0.08642	0.21502	0.142	0.09432	0.01666	0.124841689	0.107533946	0.100286861	0.092101919	0.229157077	0.151336177	0.100521326	0.03461378	0.129732505	0.194598758	6.13E-09	Loam
10286	9592	9582	9301	16247	13219	10223	5052	0.10572	0.09184	0.09164	0.16438	0.10446	0.00104	0.00104	0.00104	0.11267085	0.097878271	0.097665122	0.175187612	0.111328008	0.001108378	0.001108378	0.002160764	0.04722393	0.070835894	2.53E-09	Silt Loam
10480	9755	9480	9493	13158	13157	11210	5056	0.1096	0.0951	0.0896	0.08986	0.16316	0.16314	0.1242	0.00112	0.116805951	0.101352609	0.095490996	0.095768091	0.173887399	0.173866084	0.132365868	0.001193637	0.161803011	0.242704516	7.52E-09	Loam
10820	10154	10238	10310	16993	14956	12098	5084	0.1164	0.10308	0.10476	0.23986	0.19912	0.14196	0.14196	0.00168	0.124053036	0.109857276	0.111647732	0.25563025	0.212211688	0.151293548	0.151293548	0.003490465	0.18388348	0.27582522	7.42E-09	Sandy Loam
12061	11403	10993	11039	15461	13519	11628	5729	0.14122	0.12806	0.11986	0.12078	0.20922	0.17038	0.13256	0.14122	-0.450747667	-0.408743424	-0.382570567	-0.385507033	-0.667790872	-0.5438209	-0.423106577	-0.450747667	0.025984912	0.038977368	1.01E-09	Silty Clay Loam
12092	11561	11492	11670	17465	14305	12385	5965	0.14184	0.13122	0.12984	0.1334	0.2493	0.1861	0.1477	0.14184	-0.452726591	-0.418829549	-0.414424849	-0.425787699	-0.79571869	-0.593996182	-0.471430608	-0.452726591	0.02972355	0.044585325	1.07E-09	Silty Clay Loam
11370	10908	9853	12748	18377	18203	15626	5061	0.1274	0.11816	0.15496	0.26754	0.26406	0.21252	0.21252	0.00122	0.135744929	0.125899692	0.165110158	0.285064351	0.281356405	0.226440442	0.226440442	0.001299912	-0.004756698	-0.007135046	-1.19E-10	Loam
10225	9503	9269	9404	13770	13404	11310	5049	0.1045	0.09006	0.08538	0.08808	0.1754	0.16808	0.1262	0.00098	0.111370638	0.09598124	0.090993541	0.09387106	0.186932152	0.179130878	0.134497363	0.001044433	0.092015062	0.138022593	4.71E-09	Sandy Loam
10076	9130	8916	7588	18729	11571	8297	5294	0.10152	0.0826	0.07832	0.05176	0.27458	0.13142	0.06594	0.10152	-0.108610689	-0.088369217	-0.083790279	-0.05537519	-0.293758106	-0.140599061	-0.070545595	-0.108610689	0.044633302	0.066949953	3.08E-09	Loam
10624	10002	9917	9762	14227	13388	11109	5059	0.11248	0.10004	0.09834	0.16776	0.12218	0.00118	0.00118	0.00118	0.119875304	0.106617403	0.104805632	0.178789839	0.130213057	0.001257582	0.001257582	0.002451636	0.064539313	0.096808969	3.10E-09	Silt Loam
11083	10360	9939	10293	15256	14688	11230	5048	0.12166	0.1072	0.09878	0.10586	0.20512	0.19376	0.1246	0.00096	0.252767858	0.222724925	0.205231046	0.219940864	0.426169186	0.402566992	0.258876173	0.001994552	0.194254178	0.291381267	7.63E-09	Clay Loam
9984	9173	8906	8422	13602	10692	8223	5057	0.09968	0.08346	0.07812	0.06844	0.17204	0.11384	0.06446	0.00114	0.106233734	0.088947305	0.083256213	0.072939775	0.183351239	0.121324721	0.068698099	0.001214952	0.235197966	0.352796949	1.23E-08	Loam
10720	10267	10165	10618	14209	15570	13321	5042	0.1144	0.10534	0.1033	0.11236	0.18418	0.2114	0.16642	0.00084	0.264372942	0.243435714	0.238721372	0.259658599	0.425631193	0.488535314	0.38458868	0.0019412	0.144640915	0.216961373	5.80E-09	Sandy Loam
11785	11231	11008	11470	16524	15269	12515	5047	0.1357	0.12462	0.12016	0.1294	0.20538	0.1503	0.00094	0.00094	0.281938175	0.258917726	0.249651372	0.26884893	0.426709377	0.31227198	0.001952998	0.001952998	0.142077116	0.213115674	4.83E-09	Silty Clay Loam
10015	9138	8755	8025	14639	11469	8742	5058	0.1003	0.08276	0.0751	0.0605	0.12938	0.07484	0.07484	0.00116	0.106894497	0.088201282	0.080037654	0.064477738	0.137886441	0.07976056	0.07976056	0.001236267	0.042762569	0.064143854	2.80E-09	Silt Loam
1280	11738	11416	11537	16001	13834	11968	5741	-0.0744	0.13476	0.12832	0.13074	0.22002	0.17668	0.13936	-0.0744	0.237470801	-0.430128563	-0.409573295	-0.417297479	-0.70226244	-0.563929315	-0.444810897	0.237470801	0.018336524	0.027504786	6.65E-10	Silty Clay Loam
12426	11934	11844	11560	18036	14577	12566	5727	0.14852	0.13868	0.13688	0.1312	0.26072	0.19154	0.15132	0.14852	-0.474047894	-0.442640465	-0.436895204	-0.418765713	-0.832169182	-0.611359639	-0.482984967	-0.474047894	0.041697753	0.06254663	1.45E-09	Silty Clay Loam
11078	10329	9793	9692	14593	13176	10669	5318	0.12156	0.10658	0.09586	0.09384	0.19186	0.16352	0.11338	0.00636	-0.122948738	-0.107797602	-0.096955133	-0.094912056	-0.194051866	-0.165388101	-0.114675287	-0.006432659	0.047983891	0.071975836	2.29E-09	Clay Loam
10429	9517	9293	7840	22528	13205	8841	5049	0.10858	0.09034	0.08586	0.0568	0.35056	0.1641	0.07682	0.10858	-0.10982045	-0.091372071	-0.08684089	-0.0574489	-0.354564902	-0.165974727	-0.077697615	-0.10982045	0.060008393	0.090012589	3.79E-09	Loam
10517	9806	9513	9384	14887	13167	10758	5058	0.11034	0.09612	0.09026	0.08768	0.19774	0.16334	0.11516	0.00116	0.117594604	0.102439672	0.09619439	0.093444761	0.210740956	0.174079234	0.122731508	0.001236267	0.068215669	0.102323503	3.47E-09	Sandy Loam
10496	9864	9647	10074	14439	13333	10584	5076	0.10992	0.09728	0.09294	0.10148	0.18878	0.16666	0.11168	0.00152	-0.111175759	-0.098391356	-0.094001774	-0.102639338	-0.190936679	-0.168563974	-0.112955866	-0.001537365	0.024687772	0.037031658	1.21E-09	Clay Loam
10897	10144	9814	9852	13802	12678	10735	5798	0.11794	0.10288	0.09628	0.09704	0.17604	0.15356	0.1147	0.01596	0.125694287	0.109644126	0.102610191	0.10342016	0.18761423	0.163656221	0.122241264	0.03315942	0.125432756	0.188149134	5.58E-09	Loam
10543	9858	9529	9339	14706	14199	11168	5068	0.11086	0.09716	0.09058	0.08678	0.19412	0.18398	0.12336	0.00136	0.118148793	0.103548049	0.096535429	0.092485588	0.206882949	0.196076267	0.13147064	0.001449417	0.089189057	0.133783586	4.45E-09	Sandy Loam
10560	9888	9799	9533	17164	14484	11245	5065	0.1112	0.09776	0.09598	0.09066	0.24328	0.18968	0.1249	0.0013	0.118511147	0.104187498	0.102290467	0.096620689	0.259275107	0.202151029	0.133111891	0.001385472	0.082394841	0.123592261	4.04E-09	Sandy Loam
11715	11067	11054	11648	15498	15677	13440	5048	0.1343	0.12134	0.12108	0.13296	0.20996	0.21354	0.1688	0.00096	0.146431521	0.132300824	0.132017338	0.144970477	0.228926002	0.232829389	0.184047958	0.001046718	0.141825683	0.212738525	4.82E-09	Silty Clay Loam
10820	10251	9942	10609	14567	14797	12097	5065	0.1164	0.10502	0.09884	0.11218	0.19134	0.19594	0.14194	0.1164	-0.117729788	-0.10621978	-0.099969178	-0.113461578	-0.193525925	-0.198178477	-0.143561565	-0.117729788	0.065533339	0.098300009	2.83E-09	Loam
9757	8973	8263	7774	11652	10229	8243	5051	0.09514	0.07946	0.06526	0.05548	0.13304	0.10458	0.06486	0.00102	0.101371841	0.084664773	0.069534647	0.05911404	0.141754359	0.111430178	0.069108447	0.001086812	0.199629363	0.299444044	1.19E-08	Silt Loam
10656	9940	10260	8891	19477	12708	9392	5338	0.11312	0.0988	0.1052	0.07782	0.28954	0.15416	0.08784	0.11312	-0.121020894	-0.10570071	-0.112547719	-0.083255357	-0.309762991	-0.164927342	-0.093975206	-0.121020894	0.027402505	0.041103758	1.51E-09	Loam
10147	9439	8979	9158	11171	10900	9872	5055	0.10294	0.08878	0.07958	0.08316	0.12342	0.118	0.09744	0.0011	-0.106049826	-0.091462051	-0.081984118	-0.08567227	-0.127148528	-0.12156479	-0.10038367	-0.001133231	0.099021103	0.148531654	5.21E-09	Loam
9972	9176	9071	8271	16559	12305	9285	5049	0.09944	0.08352	0.08142	0.1461	0.0857	0.00098	0.00098	0.00098	0.105977954	0.08901125	0.08677318	0.155705743	0.09133458	0.001044433	0.001044433	0.002036105	0.057758031	0.086637047	3.60E-09	Silt Loam
10359	9528	9406	8677	18623	13403	9688	5091	0.10718	0.09056	0.08812	0.07354	0.27246	0.16806	0.09376	0.00182	-0.108404456	-0.091594584	-0.089126709	-0.074380143	-0.275572664	-0.169979968	-0.094831142	-0.001840792	0.055050368	0.082575551	3.16E-09	Clay Loam
10259	9376	8653	8151	12283	10658	8812	5122	0.10518	0.08752	0.07306	0.06302	0.14566	0.11316	0.07624	0.00244	-0.333552794	-0.277548398	-0.231692024	-0.199852606	-0.46192527	-0.358859423	-0.241776621	-0.007737867	0.202212	0.303317999	1.10E-08	Silty Clay Loam
11179	10501	10054	10302	14189	14350	11675	5048	0.12358	0.11002	0.10108	0.10604	0.18378	0.187	0.1335	0.00096	0.256756962	0.228583921	0.210009659	0.220314842	0.381831966	0.388522025	0.277367328	0.001994552	0.164205744	0.246308616	6.52E-09	Clay Loam
11586	10824	10429	9601	18737	12295	9897	5751	0.13172	0.11648	0.10858	0.09202	0.27474	0.1459	0.09794	0.13172	-0.420425455	-0.371782243	-0.346566929	-0.293710525	-0.876918384	-0.465685347	-0.312606051	-0.420425455	0.015181044	0.022771566	7.20E-10	Silty Clay Loam
11084	10473	10268	10387	15447	13360	11590	5096	0.12168	0.10946	0.10536	0.10774	0.20894	0.1672	0.1318	0.12168	-0.388379664	-0.349375723	-0.336289295	-0.343885807	-0.666897165	-0.533670939	-0.4206808	-0.388379664	0.054739045	0.082108568	2.39E-09	Silty Clay Loam
11408	10647	10329	10063	17073	14879	11376	5038	0.12816	0.11294	0.10658	0.10126	0.24146	0.19758	0.12752	0.00076	0.266272635	0.234650682	0.221436778	0.210383638	0.501671273	0.410503645	0.264942934	0.00157902	0.25832842	0.38749263	9.58E-09	Clay Loam
12101	11594	11380	11747	16991	15354	13019	5323	0.14202	0.13188	0.1276	0.13494	0.23982	0.20708	0.16038	0.00646	-0.143642479	-0.133386637	-0.129057741	-0.136481595	-0.242559775	-0.209445744	-0.162212229	-0.006533801	0.051360736	0.077041105	1.79E-09	Clay Loam
11052	10606	9853	11386	19297	16896	13492	5067	0.12104	0.11212	0.12772	0.28594	0.23792	0.16984	0.16984	0.00134	0.128968338	0.119464062	0.13608589	0.304669584	0.253504188	0.180964825	0.180964825	0.001427772	-0.066338795	-0.099508192	-1.74E-09	Loam
9936	9183	9079	8233	16220	12154	9300	5051	0.09872	0.08366	0.08158	0.06466	0.2244	0.14308	0.086	0.00102	0.105210616	0.089160455	0.0869437	0.068911248	0.23915379	0.152487185	0.091654305	0.001087063	0.06085667	0.091285005	3.79E-09	Silt Loam
10309	9674	10011	9581	16843	13233	10732	5069	0.10618	0.09348	0.10022	0.16466	0.11464	0.00138	0.00138	0.00138	0.113161094	0.099626098	0.106809237	0.175486021	0.12217732	0.001470732	0.001470732	0.002867168	0.056663221	0.084994831	2.89E-09	Silt Loam
12350	11785	11471	11681	15632	13412	12043	6008	0.147	0.1357	0.12942	0.13362	0.21264	0.16824	0.14086	0.147	-0.46919634	-0.433128866	-0.413084288	-0.426489897	-0.678706869	-0.536990423	-0.449598615	-0.46919634	0.01525881	0.022888214	5.46E-10	Silty Clay Loam
10380	9713	9638	9329	16618	13036	10142	5029	0.1076	0.09426	0.09276	0.08658	0.23236	0.16072	0.10284	0.00058	0.114674456	0.100457381	0.098858759	0.092272438	0.247637142	0.171286975	0.109601496	0.000618134	0.280918796	0.421378194	1.21E-08	Silt Loam
10044	9309	9127	8465	14921	11211	8987	5050	0.10088	0.08618	0.08254	0.0693	0.19842	0.12422	0.07974	0.001	0.107512631	0.091846139	0.087966817	0.073856318	0.211465664	0.132387183	0.084982724	0.001065748	0.276062602	0.414093902	1.37E-08	Sandy Loam
10158	9298	9035	8264	15899	12599	9265	5066	0.10316	0.08596	0.0807	0.06528	0.21798	0.15198	0.0853	0.00132	0.109942536	0.091611675	0.086005842	0.069572012	0.23231169	0.16197234	0.090908281	0.001406787	0.057105368	0.085658052	3.52E-09	Silt Loam
12088	16131	15778	11962	11254	11620	13444	5065	0.14176	0.22262	0.21556	0.13924	0.12508	0.1324	0.16888	0.0013	0.294528782	0.462528199	0.447859934	0.289293084	0.259873448	0.275081904	0.350874864	0.002700955	-0.014502587	-0.02175388	-3.81E-10	Clay Loam
11121	10418	10140	9850	18158	14197	10467	5018	0.12242	0.10836	0.1028	0.097	0.26316	0.18394	0.10934	0.00036	0.133478382	0.118148322	0.112086078	0.105762156	0.286931638	0.200555576	0.119216846	0.000392519	0.296629534	0.444944302	1.12E-08	Silty Clay Loam
10602	10067	9849	10448	12609	13991	12701	5041	0.11204	0.10134	0.09698	0.10896	0.15218	0.17982	0.15402	0.00082	0.258919095	0.234191905	0.224116153	0.251801361	0.351680719	0.415555441	0.355932872	0.001894981	0.093724249	0.140586373	4.07E-09	Sandy Loam
10096	9005	8731	8167	16016	11004	8774	5057	0.10192	0.0801	0.07462	0.06334	0.22032	0.12008	0.07548	0.00114	0.108595943	0.085346694	0.079507744	0.067488884	0.234751356	0.127945456	0.080424076	0.001214672	0.324566844	0.486850267	1.67E-08	Sandy Loam
10684	10060	9897	10169	15409	13993	11072	5079	0.11368	0.1012	0.09794	0.10338	0.20818	0.17986	0.12144	0.00158	-0.114978714	-0.102356139	-0.099058896	-0.104561044	-0.210558311	-0.181914774	-0.122827367	-0.00159805	0.042512123	0.063768184	1.99E-09	Clay Loam
9923	9081	8859	8048	16958	11525	8499	5054	0.09846	0.08162	0.07718	0.1305	0.06998	0.00108	0.00108	0.00108	0.104933521	0.08698633	0.08225441	0.139080079	0.074581026	0.001151008	0.001151008	0.002243871	0.027255696	0.040883544	1.82E-09	Silt Loam
10457	9775	10083	9314	20436	14991	10970	5052	0.10914	0.0955	0.10166	0.08628	0.30872	0.19982	0.1194	0.00104	0.116315707	0.101778908	0.108343914	0.091952714	0.329017639	0.212957711	0.127250279	0.001108378	0.373848739	0.560773109	1.49E-08	Silt Loam
11970	10032	9702	8443	22886	13807	9190	5058	0.1394	0.10064	0.09404	0.06886	0.35772	0.17614	0.0838	0.00116	0.289625509	0.20909549	0.195382948	0.143067522	0.743219779	0.36595866	0.174107731	0.002410083	0.461010565	0.691515848	1.86E-08	Silty Clay Loam
10312	9495	9081	8357	15900	12835	9552	5329	0.10624	0.0899	0.08162	0.06714	0.218	0.1567	0.09104	0.10624	-0.113660358	-0.096179087	-0.087320768	-0.071829409	-0.233226262	-0.167644749	-0.097398711	-0.113660358	0.066726227	0.100089341	3.94E-09	Loam
11211	10854	10956	11846	18348	18213	13444	5046	0.12422	0.11708	0.11912	0.13692	0.26696	0.26426	0.16888	0.00092	0.135440979	0.127656012	0.129880289	0.149288189	0.291074898	0.288131003	0.184135184	0.001003105	0.215340796	0.323011194	6.89E-09	Silt Loam
9899	9048	8650	8326	13854	10935	8815	5043	0.09798	0.08096	0.08096	0.06652	0.17708	0.1187	0.0763	0.00086	0.104421962	0.086282936	0.086282936	0.070893539	0.188722608	0.126504255	0.081316552	0.000916543	0.028528091	0.042792136	1.84E-09	Sandy Loam
10411	9641	9254	8545	15796	11249	8975	5138	0.10822	0.09282	0.08508	0.0709	0.21592	0.12498	0.0795	0.10822	-0.345417877	-0.296263975	-0.271559351	-0.226299459	-0.689176011	-0.398912643	-0.253749041	-0.345417877	0.024543379	0.036815068	1.45E-09	Silty Clay Loam
10537	9914	9684	9922	12646	13542	11946	5055	0.11074	0.09828	0.09368	0.09844	0.15292	0.17084	0.13892	0.0011	0.118020903	0.104741687	0.099839247	0.104912206	0.162974143	0.182072342	0.148053674	0.001172323	0.120701879	0.181052818	5.48E-09	Loam
9919	9076	8825	8347	14952	11965	9397	5031	0.09838	0.08152	0.0765	0.06694	0.19904	0.1393	0.08794	0.00062	0.104848262	0.086879755	0.081529701	0.071341153	0.212126428	0.148458659	0.093721855	0.000660764	0.059174932	0.088762399	3.69E-09	Sandy Loam
10431	9688	9429	9331	13383	12965	11037	5068	0.10862	0.09376	0.08858	0.08662	0.16766	0.1593	0.12074	0.00136	0.115761518	0.099924507	0.094403934	0.092315068	0.178683264	0.169773613	0.128678381	0.001449417	0.178392181	0.267588272	8.37E-09	Loam
10558	9707	9284	8744	15430	11494	9475	5097	0.11116	0.09414	0.08568	0.07488	0.2086	0.12988	0.0895	0.11116	-0.354801804	-0.300477166	-0.273474438	-0.23900287	-0.665811949	-0.414552521	-0.285667159	-0.354801804	0.040122949	0.060184423	2.27E-09	Silty Clay Loam
9689	8839	8389	7931	13443	10346	8142	5060	0.09378	0.07678	0.06778	0.05862	0.16886	0.10692	0.06284	0.0012	0.099945822	0.081828111	0.072236381	0.062474132	0.179962161	0.113949747	0.066971587	0.001278897	0.25788341	0.386825115	1.46E-08	Sandy Loam
10814	10216	10622	11364	7851	5590	5349	5064	0.11628	0.10432	0.12728	0.05702	0.0118	0.00698	0.00698	0.00128	0.123896549	0.111153147	0.135617069	0.060754912	0.012572921	0.007437203	0.007437203	0.001363842	-0.168216651	-0.252324976	-1.26E-08	Silty Clay Loam
10463	9587	9220	8439	14943	10559	8340	5341	0.10926	0.09174	0.0844	0.11118	0.0668	0.00682	0.00682	0.00682	0.116443597	0.097771697	0.089949108	0.118489832	0.071191948	0.0072684	0.0072684	0.014169627	-0.005900232	-0.008850349	-3.67E-10	Silt Loam
10350	9498	9125	8700	15308	12432	9557	5093	0.107	0.08996	0.0825	0.074	0.20616	0.14864	0.09114	0.00186	-0.1082224	-0.09098773	-0.083442505	-0.074845398	-0.208515233	-0.150338108	-0.092181211	-0.001881249	0.046940899	0.070411349	2.71E-09	Clay Loam
9648	8769	8613	7430	19070	11284	7931	5036	0.09296	0.07538	0.07226	0.0486	0.2814	0.12568	0.05862	0.00072	0.099071909	0.080336064	0.077010931	0.05179534	0.299901411	0.133943174	0.062474132	0.000767338	0.032615064	0.048922596	2.42E-09	Silt Loam
9759	8872	8323	7598	14038	10292	7880	5056	0.09518	0.07744	0.06646	0.05196	0.18076	0.10584	0.0576	0.00112	0.101437869	0.082531504	0.070829594	0.055376252	0.192644559	0.11279874	0.061387069	0.001193637	0.018219408	0.027329112	1.33E-09	Sandy Loam
10708	9939	9973	9877	17371	14086	11208	5318	0.11416	0.09878	0.09946	0.09754	0.24742	0.18172	0.12416	0.11416	-0.122133533	-0.105679313	-0.106406808	-0.104352705	-0.264701109	-0.194412277	-0.132831985	-0.122133533	0.063125445	0.094688167	3.02E-09	Loam
11084	10354	10011	9887	15380	14197	11319	5327	0.12168	0.10708	0.10022	0.09774	0.2076	0.18394	0.12638	0.00654	-0.123070109	-0.108303314	-0.101364943	-0.098856611	-0.209971684	-0.186041386	-0.127823803	-0.006614715	0.067528058	0.101292087	3.09E-09	Clay Loam
12749	11934	11381	10966	15623	12145	10336	7032	0.15498	0.13868	0.12762	0.11932	0.21246	0.1429	0.10672	0.15498	-0.165804615	-0.148366138	-0.13653365	-0.127653934	-0.22729932	-0.152880885	-0.114173884	-0.165804615	-0.029574688	-0.044362032	-1.16E-09	Loam
11060	10299	9995	9664	16487	14090	10888	5312	0.1212	0.10598	0.0999	0.09328	0.22974	0.1818	0.11776	0.00624	-0.122584625	-0.107190747	-0.101041287	-0.094345659	-0.232364618	-0.183876938	-0.119105325	-0.006311288	0.059556248	0.089334371	2.82E-09	Clay Loam
10428	9731	9580	9366	14315	13505	10668	5048	0.10856	0.09462	0.0916	0.1863	0.1701	0.11336	0.11336	0.00096	0.115697573	0.10084105	0.097622492	0.198548802	0.181283689	0.120813162	0.120813162	0.001994552	0.180971536	0.271457304	8.41E-09	Sandy Loam
10421	9711	9519	8884	15336	12849	10174	5066	0.10842	0.09422	0.09038	0.07768	0.20672	0.15698	0.10348	0.00132	0.115548369	0.100414751	0.09632228	0.082787284	0.22031137	0.167301078	0.110283575	0.001406787	0.266391412	0.399587118	1.22E-08	Loam
11723	11103	11060	11517	16509	16501	13331	5069	0.13446	0.12206	0.1212	0.13034	0.23018	0.23002	0.16662	0.00138	0.146605974	0.133085863	0.132148178	0.142113808	0.250972505	0.250798052	0.181671035	0.001504657	0.178120317	0.267180475	5.91E-09	Silty Clay Loam
9711	8865	8628	7692	16779	10363	7858	5035	0.09422	0.0773	0.07256	0.05384	0.23558	0.10726	0.05716	0.0007	0.100414751	0.082382299	0.077330655	0.057379858	0.25106885	0.114312101	0.06091814	0.000746023	0.010675241	0.016012862	7.75E-10	Silt Loam
11569	10980	10754	10960	17299	15300	12043	5052	0.13138	0.1196	0.11508	0.1192	0.24598	0.206	0.14086	0.00104	0.272962693	0.248487883	0.23909687	0.24765682	0.511062287	0.427997525	0.29265889	0.002160764	0.224317916	0.336476875	7.61E-09	Silty Clay Loam
10219	9453	9037	8736	13549	11599	9467	5082	0.10438	0.08906	0.08074	0.07472	0.17098	0.13198	0.08934	0.00164	0.111242748	0.094915493	0.086048472	0.07963267	0.182221547	0.140657385	0.095213902	0.001747826	0.215974871	0.323962306	1.08E-08	Loam
10208	9347	9238	8525	17229	11491	8791	5352	0.10416	0.08694	0.08476	0.0705	0.24458	0.12982	0.07582	0.10416	-0.11143508	-0.093012345	-0.090680083	-0.075424089	-0.261662749	-0.138887309	-0.081115666	-0.11143508	0.015361515	0.023042273	9.49E-10	Loam
12515	11666	11182	10616	16398	11962	9990	6949	0.1503	0.13332	0.12364	0.11232	0.22796	0.13924	0.0998	0.1503	-0.16079774	-0.142631767	-0.132275665	-0.120165017	-0.243881921	-0.148965251	-0.106770555	-0.16079774	-0.030379501	-0.045569252	-1.26E-09	Loam
11112	10581	10537	11074	15244	15121	12318	5076	0.12224	0.11162	0.11074	0.12148	0.20488	0.20242	0.14636	0.00152	-0.123636506	-0.11289518	-0.112005127	-0.122867824	-0.20722061	-0.204732507	-0.14803206	-0.001537365	0.053180575	0.079770862	2.15E-09	Clay Loam
11363	10851	10811	10850	15489	13895	11905	5058	0.12726	0.11702	0.11622	0.117	0.20978	0.1779	0.1381	0.00116	0.135627056	0.124713799	0.123861201	0.124692484	0.223572558	0.189596521	0.147179761	0.001236267	0.176126656	0.264189984	6.36E-09	Sandy Loam
9856	9031	8693	8013	14085	11295	8633	5045	0.09712	0.08062	0.07386	0.06026	0.1817	0.1259	0.07266	0.0009	0.103505419	0.085920582	0.078716127	0.064221958	0.193646362	0.134177639	0.07743723	0.000959173	0.037246185	0.055869278	2.48E-09	Sandy Loam
11393	10393	10864	11833	16375	17211	13191	5029	0.12786	0.10786	0.11728	0.13666	0.2275	0.24422	0.16382	0.00058	0.265649337	0.22409618	0.243667717	0.283932727	0.472667169	0.507405609	0.340361915	0.001205042	0.161018151	0.241527226	5.64E-09	Silty Clay Loam
9775	8971	8687	7666	16446	11683	8472	5056	0.0955	0.07942	0.07374	0.05332	0.22892	0.13366	0.06944	0.00112	0.101778908	0.084641685	0.078588237	0.056825669	0.24397097	0.142447841	0.074005522	0.001193637	0.049944231	0.074916347	3.46E-09	Silt Loam
10093	9272	8923	8106	17949	12219	8837	5054	0.10186	0.08544	0.07846	0.06212	0.25898	0.14438	0.07674	0.00108	-0.323024221	-0.270952184	-0.248816811	-0.196998474	-0.821292095	-0.457866062	-0.243362249	-0.003424957	0.377777778	0.566666667	1.82E-08	Clay Loam
10320	9722	9463	9735	13379	13064	11193	5040	0.1064	0.09444	0.08926	0.16758	0.16128	0.12386	0.12386	0.0008	0.113395558	0.100649215	0.095128642	0.178598004	0.171883794	0.132003514	0.132003514	0.001662126	0.146015176	0.219022764	6.73E-09	Sandy Loam
10631	9898	9715	9499	14587	11611	9287	5318	0.11262	0.09796	0.0943	0.08998	0.19174	0.13222	0.08574	0.11262	-0.120485971	-0.10480204	-0.100886406	-0.096264675	-0.205132126	-0.141454938	-0.091728531	-0.120485971	-0.011284999	-0.016927499	-6.07E-10	Loam
10401	9627	9443	8771	17231	12557	9806	5163	0.10802	0.09254	0.08886	0.07542	0.24462	0.15114	0.09612	0.00326	-0.342559163	-0.293468107	-0.281797882	-0.23917619	-0.775752847	-0.479303758	-0.304821207	-0.010338297	0.325359588	0.488039382	1.45E-08	Silty Clay Loam
10992	10287	9993	10269	14155	12915	10952	5809	0.11984	0.10574	0.09986	0.1831	0.1583	0.11904	0.11904	0.01618	0.127719208	0.112692165	0.106425568	0.195138409	0.168707865	0.12686661	0.12686661	0.033616505	0.114130435	0.171195652	4.85E-09	Loam
12290	11734	11579	11806	15550	13443	12152	5998	0.1458	0.13468	0.13158	0.13612	0.211	0.16886	0.14304	0.1458	-0.465366166	-0.429873218	-0.419978601	-0.434469427	-0.673472297	-0.538969346	-0.456556765	-0.465366166	0.01444194	0.02166291	5.14E-10	Silty Clay Loam
11011	10339	10182	10013	16185	14312	11932	5099	0.12022	0.10678	0.10364	0.10026	0.2237	0.18624	0.13864	0.12022	-0.383719619	-0.340821668	-0.330799379	-0.320011055	-0.714008307	-0.594443036	-0.442512793	-0.383719619	0.087445887	0.131168831	3.88E-09	Silty Clay Loam
10096	9006	8825	7829	16016	11875	8699	5058	0.10192	0.08012	0.0765	0.05658	0.22032	0.1375	0.07398	0.00116	0.108595943	0.085368004	0.081510887	0.060286092	0.234751356	0.146506497	0.078825823	0.001235982	0.34334242	0.51501363	1.81E-08	Sandy Loam
9656	8654	8093	7011	13035	10111	7167	5078	0.09312	0.07308	0.06186	0.04022	0.1607	0.10222	0.04334	0.00156	0.099219527	0.077866871	0.065911941	0.042854482	0.171226139	0.108915594	0.046178848	0.001662183	0.30050883	0.450763245	1.91E-08	Sandy Loam
10229	9492	9508	9609	13853	13300	10958	5048	0.10458	0.08984	0.09016	0.09218	0.17706	0.166	0.11916	0.00096	0.111455897	0.095746776	0.096087815	0.098240626	0.188701293	0.176914123	0.126994499	0.001023118	0.065590509	0.098385764	3.37E-09	Sandy Loam
10945	10258	10084	10142	16254	13828	11246	5298	0.1189	0.10516	0.10168	0.10284	0.22508	0.17656	0.12492	0.1189	-0.127204599	-0.112504925	-0.108781864	-0.110022884	-0.240800767	-0.188891876	-0.133645067	-0.127204599	0.05161773	0.077426594	2.36E-09	Loam
11326	10799	10939	12261	16239	16691	15136	5169	0.12652	0.11598	0.11878	0.14522	0.22478	0.23382	0.20272	0.00338	0.134838403	0.123605422	0.126589515	0.154767885	0.239558774	0.249193134	0.216048379	0.007022484	0.153011882	0.229517823	5.01E-09	Loam
10889	10214	10118	10099	19017	14469	11423	5152	0.11778	0.10428	0.10236	0.10198	0.28034	0.18938	0.12846	0.00304	0.125523767	0.111136173	0.109089937	0.108684953	0.298771718	0.201831305	0.136905953	0.003239873	0.306292073	0.45943811	1.14E-08	Loam
11587	10881	10895	10862	15362	14355	11862	5031	0.13174	0.11762	0.1179	0.11724	0.20724	0.1871	0.13724	0.00062	0.27371065	0.244374121	0.244955865	0.243584611	0.43057382	0.388729791	0.285137768	0.001288148	0.171598536	0.257397804	6.20E-09	Silty Clay Loam
13148	12862	13487	14936	17675	18251	16425	5336	0.16296	0.15724	0.16974	0.19872	0.2535	0.26502	0.2285	0.00672	-0.164821704	-0.159036357	-0.17167916	-0.200990237	-0.25639606	-0.268047668	-0.231110452	-0.006796771	0.047479353	0.07121903	1.18E-09	Clay Loam
10095	9403	8839	8263	13870	10856	8832	5048	0.1019	0.08806	0.07678	0.06526	0.1774	0.11712	0.07664	0.00096	0.235486038	0.203502459	0.177434917	0.150812746	0.409962936	0.270658732	0.177111383	0.002218514	0.253332128	0.379998193	0.000000013	Loam
9953	9140	9013	8454	15179	11690	9083	5067	0.09906	0.0828	0.08026	0.06908	0.20358	0.1338	0.08166	0.00134	0.10557297	0.088243912	0.085536913	0.073621853	0.216964923	0.142597046	0.087028959	0.001428102	0.035867024	0.053800536	2.24E-09	Silt Loam
10705	9904	9769	9485	16291	13165	10441	5099	0.1141	0.09808	0.09538	0.0897	0.22582	0.1633	0.10882	0.00198	-0.115403512	-0.099200495	-0.09646965	-0.09072476	-0.228399835	-0.165165588	-0.110063192	-0.00200262	0.047977517	0.071966275	2.44E-09	Clay Loam
10574	9809	9494	9243	15367	12370	9588	5092	0.11148	0.09618	0.08988	0.08486	0.20734	0.1474	0.09176	0.00184	-0.112753581	-0.097278789	-0.090906816	-0.085829466	-0.209708714	-0.149083942	-0.092808294	-0.001861021	0.018320854	0.027481281	9.92E-10	Clay Loam
10432	9645	9450	9189	13439	11861	10304	5050	0.10864	0.0929	0.089	0.08378	0.16878	0.13722	0.10608	0.001	0.115782833	0.099007964	0.094851548	0.089288345	0.179876902	0.146241903	0.113054519	0.001065748	0.1878204	0.281730599	8.92E-09	Sandy Loam
9990	9129	8710	8160	14030	10895	8429	5042	0.0998	0.08258	0.0742	0.0632	0.1806	0.1179	0.06858	0.00084	0.106361623	0.088009447	0.079078481	0.067355256	0.19247404	0.125651657	0.073088979	0.000895228	0.264533574	0.396800361	0.000000014	Silt Loam
10518	9736	9574	9356	14334	11939	10008	5081	0.11036	0.09472	0.09148	0.08712	0.18668	0.13878	0.10016	0.11036	-0.352248354	-0.302328417	-0.291986947	-0.278070647	-0.595847433	-0.442959646	-0.319691873	-0.352248354	0.033670729	0.050506094	1.79E-09	Clay Loam
10478	9657	9427	8746	17247	12243	9497	5332	0.10956	0.09314	0.08854	0.07492	0.24494	0.14486	0.08994	0.10956	-0.117212244	-0.099645386	-0.094724098	-0.080152805	-0.262047893	-0.154977781	-0.096221881	-0.117212244	0.041166475	0.061749712	2.34E-09	Loam
10656	9889	9718	9380	15091	12144	9661	5297	0.11312	0.09778	0.09436	0.0876	0.20182	0.14288	0.09322	0.11312	-0.121020894	-0.104609468	-0.100950597	-0.093718443	-0.215916166	-0.152859488	-0.099730973	-0.121020894	0.014757628	0.022136442	7.84E-10	Loam
10372	9571	9374	9291	12272	10581	9465	5045	0.10744	0.09142	0.08582	0.14544	0.11162	0.0009	0.0009	0.0009	0.114477513	0.097408174	0.091441364	0.154966581	0.118931311	0.000958952	0.000958952	0.000958952	-0.073994662	-0.110991992	-3.40E-09	Silty Clay Loam
10680	9850	9529	9204	17694	12459	9873	5081	0.1136	0.097	0.09058	0.08408	0.25388	0.14918	0.09746	0.00162	-0.1148978	-0.098108157	-0.091614813	-0.085040555	-0.256780401	-0.150884277	-0.098573412	-0.001638507	0.035068407	0.05260261	1.87E-09	Clay Loam
11078	14780	14706	10106	9984	10335	11931	5071	0.12156	0.1956	0.19412	0.10212	0.09968	0.1067	0.13862	0.00142	0.252560093	0.406389883	0.403314949	0.212170423	0.207100938	0.221686096	0.288004936	0.002950274	0.011202974	0.016804462	3.71E-10	Clay Loam
11831	11205	11063	11402	15308	15064	12843	5055	0.13662	0.1241	0.12126	0.12804	0.20616	0.20128	0.15686	0.0011	0.496311728	0.450829201	0.440512079	0.465142393	0.748935924	0.73120791	0.569839392	0.003996069	0.146237364	0.219356046	4.99E-09	Loam
10228	9472	9493	8696	18599	13557	9976	5057	0.10456	0.08944	0.08986	0.07392	0.27198	0.17114	0.09952	0.00114	0.111434582	0.095320477	0.095768091	0.078780072	0.289862067	0.182392066	0.106063214	0.001214952	0.362813702	0.544220553	1.62E-08	Clay Loam
11955	11293	11072	10792	17458	13742	11693	5739	0.1391	0.12586	0.12144	0.11584	0.24916	0.17484	0.13386	0.1391	-0.443981026	-0.401721438	-0.387613629	-0.369739483	-0.795271837	-0.558056381	-0.427255932	-0.443981026	0.040071159	0.060106738	1.58E-09	Silty Clay Loam
10140	9395	9300	8904	15594	12610	9884	5056	0.1028	0.0879	0.086	0.1522	0.09768	0.00112	0.00112	0.00112	0.109558866	0.093679225	0.091654305	0.162206804	0.104102238	0.001193637	0.001193637	0.002326977	0.052160954	0.078241431	2.96E-09	Silt Loam
10353	9643	9737	9090	17578	14062	10900	5054	0.10706	0.09286	0.09474	0.0818	0.25156	0.18124	0.118	0.00108	0.114098952	0.098965334	0.10096894	0.087178164	0.268099499	0.193156118	0.125758232	0.001151008	0.318284086	0.477426129	1.38E-08	Silt Loam
10422	9708	10681	9388	14452	13746	11256	5064	0.10844	0.09416	0.08776	0.08776	0.18904	0.17492	0.17492	0.00128	0.115543015	0.100327649	0.093508438	0.093508438	0.20142246	0.186377574	0.186377574	0.001363842	0.212416107	0.318624161	9.61E-09	Loam
9836	9055	8674	8241	14340	11242	8537	5056	0.09672	0.0811	0.07348	0.06482	0.1868	0.12484	0.07074	0.00112	0.10307912	0.086432141	0.078311143	0.069081768	0.199081676	0.133047946	0.075390994	0.001193637	0.01764215	0.026463226	1.16E-09	Sandy Loam
9727	8797	8492	7381	18042	11430	8081	5046	0.09454	0.07594	0.06984	0.04762	0.26084	0.1286	0.06162	0.00092	0.10075579	0.080932882	0.074431821	0.050750907	0.277989637	0.137055158	0.065671375	0.000980488	0.04527228	0.067908421	3.34E-09	Silt Loam
10195	9507	9513	8652	17386	12265	9362	5045	0.1039	0.09014	0.09026	0.07304	0.24772	0.1453	0.08724	0.0009	0.110731189	0.0960665	0.09619439	0.077842214	0.264007027	0.154853145	0.092975832	0.000959173	0.039413789	0.059120684	2.31E-09	Silt Loam
11830	11293	11448	11631	17520	15669	12930	5132	0.1366	0.12586	0.12896	0.13262	0.2504	0.21338	0.1586	0.00264	0.496239073	0.457222911	0.468484559	0.48178057	0.90965054	0.775164665	0.576160446	0.009590565	0.202017083	0.303025625	6.40E-09	Silty Clay Loam
11522	10919	10914	11354	18174	16274	12753	5067	0.13044	0.11838	0.11828	0.12708	0.26348	0.22548	0.15506	0.00134	0.142222841	0.129073443	0.12896441	0.138559327	0.287280544	0.245847947	0.169066803	0.001461044	0.230967218	0.346450826	7.57E-09	Silt Loam
11279	9557	9714	8891	19018	14568	10553	5059	0.12558	0.09114	0.09428	0.07782	0.28036	0.19136	0.11106	0.00118	0.1338366	0.097132248	0.100478696	0.082936488	0.298793033	0.203941485	0.118361943	0.001257582	0.362857859	0.544286789	1.57E-08	Silt Loam
10070	9543	9041	9271	12747	12198	10244	5050	0.1014	0.09086	0.08082	0.08542	0.15494	0.14396	0.10488	0.001	0.108041882	0.096811493	0.086113855	0.091015164	0.165088848	0.153389639	0.111749828	0.001065502	0.157870833	0.236806249	7.71E-09	Sandy Loam
11450	15507	17358	10277	10391	10645	11950	5059	0.129	0.21014	0.24716	0.10554	0.10782	0.1129	0.139	0.00118	0.268017867	0.436599028	0.513513923	0.219276013	0.224013073	0.234567575	0.288794446	0.002451636	0.017589141	0.026383711	5.42E-10	Clay Loam
10388	9579	9274	8750	15853	11461	8951	5144	0.10776	0.09158	0.08548	0.075	0.21706	0.12922	0.07902	0.10776	-0.343949643	-0.292306128	-0.272836076	-0.239385888	-0.692814677	-0.412445925	-0.252216971	-0.343949643	0.011355291	0.017032936	6.70E-10	Silty Clay Loam
10026	9267	8776	8647	13335	11350	9220	5088	0.10052	0.08534	0.07552	0.1667	0.127	0.0844	0.0844	0.00176	0.107128962	0.090950911	0.080485268	0.177660146	0.135349961	0.089949108	0.089949108	0.003656678	0.135170276	0.202755413	7.43E-09	Sandy Loam
10540	9901	9913	9640	15878	14119	11111	5053	0.1108	0.09802	0.09826	0.21756	0.18238	0.12222	0.12222	0.00106	0.118084848	0.104464592	0.104720372	0.231864076	0.194371071	0.130255687	0.130255687	0.002202317	0.188518035	0.282777053	8.31E-09	Sandy Loam
11004	10028	9666	8187	24087	13896	9199	5049	0.12008	0.10056	0.09332	0.06374	0.38174	0.17792	0.08398	0.00098	0.249485159	0.208929277	0.193887034	0.132429914	0.793125122	0.369656891	0.174481709	0.002036105	0.258524657	0.387786985	1.25E-08	Silty Clay Loam
10437	9710	9168	9360	13299	12877	10198	5053	0.10874	0.0942	0.08336	0.0872	0.16598	0.15754	0.10396	0.10874	-0.109982278	-0.095276169	-0.08431233	-0.088196199	-0.167876205	-0.159339784	-0.10514767	-0.109982278	0.042846917	0.064270375	2.26E-09	Loam
10746	9909	9500	8814	16337	11339	8908	5835	0.11492	0.09818	0.09	0.07628	0.22674	0.12678	0.07816	0.0167	0.122475729	0.104635112	0.095917296	0.081295237	0.24164764	0.135115497	0.083298842	0.034696887	0.12529152	0.18793728	6.38E-09	Loam
12349	11910	12144	13058	17140	16474	14293	5325	0.14698	0.1382	0.14288	0.16116	0.2428	0.22948	0.18586	0.0065	-0.148659143	-0.139778838	-0.144512304	-0.16300114	-0.24557382	-0.232101648	-0.18798332	-0.006574258	0.045153742	0.067730613	1.39E-09	Clay Loam
10432	9645	9450	9189	13439	11861	10304	5050	0.10864	0.0929	0.089	0.08378	0.16878	0.13722	0.10608	0.001	0.115782833	0.099007964	0.094851548	0.089288345	0.179876902	0.146241903	0.113054519	0.001065748	0.1878204	0.281730599	8.92E-09	Sandy Loam
10178	9472	9125	8918	12826	11183	9303	5057	0.10356	0.08944	0.0825	0.07836	0.15652	0.12366	0.08606	0.00114	-0.106688556	-0.09214199	-0.084992332	-0.080727262	-0.161248482	-0.127395779	-0.08865988	-0.001174439	0.179727741	0.269591611	9.02E-09	Loam
9907	9088	8615	8286	12885	11047	8907	5053	0.09814	0.08176	0.0723	0.06572	0.1577	0.12094	0.07814	0.00106	0.104592482	0.087135534	0.077053561	0.070040941	0.168068417	0.12889153	0.083277527	0.001129693	0.217231118	0.325846677	1.19E-08	Sandy Loam
10416	9647	9092	9136	13511	12534	9889	5033	0.10832	0.09294	0.08184	0.08272	0.17022	0.15068	0.09778	0.10832	-0.10955748	-0.094001774	-0.082774965	-0.083665018	-0.172164644	-0.152401413	-0.098897068	-0.10955748	0.039579501	0.059369251	2.16E-09	Loam
10937	10203	9720	9876	14074	12900	10466	5313	0.11874	0.10406	0.0944	0.09752	0.18148	0.158	0.10932	0.00626	-0.120096521	-0.105248813	-0.095478454	-0.098634098	-0.183553282	-0.159805039	-0.110568904	-0.006331516	0.029004031	0.043506047	1.40E-09	Clay Loam
9877	9051	8636	8240	13425	10917	8748	5044	0.09754	0.08102	0.07272	0.1685	0.11834	0.07496	0.07496	0.00088	0.103953033	0.086346881	0.077501175	0.179578492	0.126120586	0.07988845	0.07988845	0.001828339	0.139740043	0.209610064	8.22E-09	Sandy Loam
11785	11126	11029	10886	17588	13802	11689	5970	0.1357	0.12252	0.12058	0.11772	0.25176	0.17604	0.13378	0.1357	-0.433128866	-0.391060786	-0.384868671	-0.375740089	-0.803570548	-0.561886555	-0.427000587	-0.433128866	0.035570321	0.053355482	1.42E-09	Silty Clay Loam
10334	9613	9532	9032	17228	12989	9945	5055	0.10668	0.09226	0.09064	0.08064	0.24456	0.15978	0.0989	0.0011	0.113693968	0.098325885	0.096599374	0.085941897	0.260639264	0.170285172	0.10540245	0.001172323	0.312109673	0.468164509	1.37E-08	Silt Loam
12764	12444	12738	13840	16683	16953	15106	5308	0.15528	0.14888	0.15476	0.1768	0.23366	0.23906	0.20212	0.00616	-0.157053965	-0.15058085	-0.156528024	-0.178819816	-0.236329402	-0.241791093	-0.204429079	-0.006230374	0.043736613	0.06560492	1.22E-09	Clay Loam
11687	11139	10841	10680	18496	16578	13889	5032	0.13374	0.12278	0.11682	0.1136	0.26992	0.23156	0.17778	0.00064	0.277865966	0.255094835	0.242711994	0.236021936	0.560801417	0.48110246	0.369366019	0.001329701	0.267891418	0.401837126	8.88E-09	Silty Clay Loam
11148	10539	10226	10554	13282	12362	11470	5084	0.12296	0.11078	0.10452	0.11108	0.16564	0.14724	0.1294	0.12296	-0.392465183	-0.353588915	-0.333608173	-0.354546459	-0.528691712	-0.469962375	-0.413020451	-0.392465183	0.041590992	0.062386487	1.80E-09	Silty Clay Loam
10885	10173	9938	9663	16952	12977	10285	5101	0.1177	0.10346	0.09876	0.09326	0.23904	0.15954	0.1057	0.00202	-0.11904464	-0.104641958	-0.099888264	-0.09432543	-0.241770864	-0.161362633	-0.106907548	-0.002043077	0.031181071	0.046771606	1.54E-09	Clay Loam
11670	11194	11045	11904	16055	16672	13516	5053	0.1334	0.12388	0.1209	0.13808	0.2211	0.23344	0.17032	0.00106	0.277159562	0.257380259	0.251188838	0.286883001	0.459370159	0.485008457	0.353866691	0.002202317	0.148467399	0.222701098	4.85E-09	Silty Clay Loam
10266	9775	9474	9797	11769	12553	10899	5058	0.10532	0.0955	0.08948	0.09594	0.13538	0.15106	0.11798	0.00116	0.243389495	0.220695944	0.206784011	0.221712763	0.312856721	0.349092453	0.272646151	0.002680705	0.09144023	0.137160345	4.37E-09	Silt Loam
10294	9378	9014	8113	16798	12180	9264	5118	0.10588	0.08756	0.08028	0.06226	0.23596	0.1436	0.08528	0.10588	-0.337949037	-0.279475044	-0.256238654	-0.198722205	-0.753139921	-0.458344179	-0.272197713	-0.337949037	0.06623698	0.09935547	4.08E-09	Silty Clay Loam
11463	10903	10811	11008	16615	14689	12517	5041	0.12926	0.11806	0.11622	0.12016	0.2323	0.19378	0.15034	0.00082	-0.138062901	-0.126100155	-0.124134847	-0.12834317	-0.24812016	-0.20697686	-0.160578497	-0.000875844	0.202983021	0.304474532	7.03E-09	Silty Clay Loam
11020	10387	10406	10761	15690	13346	11219	5318	0.1204	0.10774	0.10812	0.11522	0.2138	0.16692	0.12438	0.1204	-0.128809367	-0.115265126	-0.115671667	-0.123267569	-0.228732912	-0.178578567	-0.133067351	-0.128809367	0.020837125	0.031255687	9.13E-10	Loam
11506	10898	11361	12460	18148	16702	14843	5186	0.13012	0.11796	0.12722	0.1492	0.26296	0.23404	0.19686	0.00372	0.138675094	0.125715602	0.135584426	0.159009561	0.280249023	0.249427598	0.209803098	0.003964582	0.185833769	0.278750653	5.77E-09	Loam
11177	10298	9989	9202	19142	14113	10245	5059	0.12354	0.10596	0.09978	0.08404	0.28284	0.18226	0.1049	0.00118	0.256673855	0.22014863	0.207308704	0.174606369	0.587644757	0.378673926	0.217946312	0.002451636	0.350691504	0.526037257	1.37E-08	Clay Loam
11739	11104	11046	10664	22328	17015	12564	5056	0.13478	0.12208	0.12092	0.11328	0.34656	0.2403	0.15128	0.00112	0.14695488	0.13310767	0.131842885	0.123512753	0.377865285	0.26200666	0.16494535	0.001221171	0.353540252	0.530310378	0.000000011	Silt Loam
10111	9192	9001	7807	19306	12484	8729	5063	0.10222	0.08384	0.08002	0.05614	0.28612	0.14968	0.07458	0.00126	-0.324165874	-0.265878173	-0.253763972	-0.178034359	-0.907360005	-0.474673723	-0.236512335	-0.003995784	0.424113894	0.636170841	2.08E-08	Clay Loam
10335	9406	9280	8055	19858	13032	9230	5095	0.1067	0.08812	0.0856	0.0611	0.29716	0.16064	0.0846	0.0019	-0.107918973	-0.089126709	-0.08657792	-0.061798025	-0.300554845	-0.162475199	-0.085566496	-0.001921706	0.067978016	0.101967023	4.20E-09	Clay Loam
11636	11284	11142	11565	15435	16116	14103	5029	0.13272	0.12568	0.12284	0.1313	0.2087	0.22232	0.18206	0.00058	0.141446039	0.133943174	0.130916451	0.139932677	0.222421551	0.236937035	0.194030031	0.000618134	0.143333333	0.215	4.80E-09	Silt Loam
10442	9567	9343	8112	20715	13460	9462	5043	0.10884	0.09134	0.08686	0.06224	0.3143	0.1692	0.08924	0.10884	-0.110083421	-0.092383495	-0.087852315	-0.062951048	-0.317890657	-0.171132991	-0.090259504	-0.110083421	0.076818027	0.11522704	4.60E-09	Loam
10490	9738	9309	9066	13884	12149	10213	5086	0.1098	0.09476	0.08618	0.08132	0.17768	0.14298	0.10426	0.00172	-0.348204	-0.300508298	-0.273298914	-0.257886606	-0.563468914	-0.453426302	-0.330635237	-0.005454562	0.209934641	0.314901961	9.83E-09	Silty Clay Loam
10614	9853	9432	9498	14723	12294	9539	5072	0.11228	0.09706	0.08864	0.08996	0.19446	0.14588	0.09078	0.00144	0.221738476	0.191680945	0.175052534	0.177659363	0.384033346	0.28809413	0.179278757	0.002843814	0.215721894	0.323582841	9.48E-09	Silty Clay Loam
11735	10975	11059	10972	18628	16259	12767	5051	0.1347	0.1195	0.12118	0.11944	0.27256	0.22518	0.15534	0.00102	0.279860517	0.248280117	0.251770583	0.248155458	0.566286434	0.467847003	0.322743376	0.002119211	0.194153722	0.291230583	6.75E-09	Silty Clay Loam
9814	8933	8610	7758	16170	11140	8253	5051	0.09628	0.07866	0.0722	0.05516	0.2234	0.1228	0.06506	0.00102	0.102610191	0.083831716	0.076946986	0.058786645	0.238088043	0.130873821	0.069337547	0.001087063	0.030916245	0.046374368	2.16E-09	Silt Loam
12126	11734	11956	12890	17577	18315	15626	5046	0.14252	0.13468	0.13912	0.1578	0.25154	0.2663	0.21252	0.00092	0.296107802	0.279818964	0.289043765	0.327854414	0.522614065	0.553280295	0.441543854	0.001911445	0.173850344	0.260775517	4.90E-09	Silty Clay Loam
11309	10450	10318	9473	20040	14956	11069	5045	0.12618	0.109	0.10636	0.08946	0.3008	0.19912	0.12138	0.0009	0.262158872	0.22646471	0.220979693	0.185867275	0.624959492	0.413703238	0.252186114	0.001869892	0.358045607	0.537068411	1.33E-08	Clay Loam
10475	9758	9707	9358	15914	13456	10176	5054	0.1095	0.09516	0.09414	0.08716	0.21828	0.16912	0.10352	0.00108	0.116699376	0.101416554	0.100329491	0.092890572	0.232631414	0.180239256	0.110326205	0.001151008	0.041875704	0.062813556	2.20E-09	Silt Loam
11931	11384	11621	11972	18251	17299	14189	5043	0.13862	0.12768	0.13242	0.13944	0.26502	0.24598	0.18378	0.00086	0.151141753	0.139213526	0.144381698	0.152035825	0.288959655	0.268199743	0.200381123	0.000937685	0.207755683	0.311633524	6.31E-09	Silt Loam
11721	10925	10889	10424	19516	14922	11490	5056	0.13442	0.1185	0.11778	0.10848	0.29032	0.19844	0.1298	0.00112	0.146562361	0.129204283	0.128419244	0.118279161	0.316545042	0.216365383	0.141525029	0.001221171	0.303674015	0.455511022	1.02E-08	Silt Loam
10292	9558	9520	9160	16510	12961	10029	5042	0.10584	0.09116	0.0904	0.15922	0.10058	0.00084	0.00084	0.00084	0.11279874	0.097153563	0.096343595	0.169688353	0.107192907	0.000895228	0.000895228	0.001745233	0.045286362	0.067929543	2.47E-09	Silt Loam
12430	11872	11548	11532	16735	16336	13109	6262	0.1486	0.13744	0.13096	0.22672	0.16218	0.02524	0.02524	0.02524	0.158370112	0.146476368	0.139570322	0.241626325	0.172842967	0.026899473	0.026899473	0.052440085	0.063999026	0.095998539	2.20E-09	Silt Loam
10164	9283	9144	8122	19217	12776	9505	5121	0.10328	0.08566	0.08288	0.06244	0.28434	0.15552	0.0901	0.10328	-0.329650326	-0.273410602	-0.264537365	-0.199296731	-0.907559777	-0.496390577	-0.287582246	-0.329650326	0.078459182	0.117688773	4.83E-09	Silty Clay Loam
10811	10094	10252	10235	14266	10071	8378	5344	0.11622	0.10188	0.10504	0.18532	0.10142	0.06756	0.00688	0.11622	-0.124337414	-0.108995833	-0.112376544	-0.19826372	-0.108503704	-0.072278744	-0.007360535	-0.124337414	-0.454971953	-0.68245793	-2.90E-08	Loam
10446	9735	9543	9291	15043	13760	10863	5056	0.10892	0.0947	0.09086	0.08582	0.20086	0.1752	0.11726	0.00112	0.116081243	0.10092631	0.096833839	0.09146247	0.214066089	0.186719002	0.124969579	0.001193637	0.236377086	0.354565628	1.06E-08	Sandy Loam
10578	9792	9585	9014	16747	12413	9387	9356	0.11156	0.09584	0.0917	0.08028	0.23494	0.14826	0.08774	0.11156	-0.119351935	-0.102533968	-0.098104809	-0.085887176	-0.251349441	-0.158615255	-0.093868221	-0.119351935	0.020270637	0.030405956	1.13E-09	Loam
10103	9296	8886	8574	14510	12327	10017	5049	0.10206	0.08592	0.07772	0.07148	0.1902	0.14654	0.10034	0.00098	0.108770213	0.091569045	0.082829913	0.076179648	0.202705218	0.156174672	0.106937127	0.001044433	0.077618202	0.116427304	4.52E-09	Sandy Loam
10669	10022	10079	9934	17794	14553	11603	5060	0.11338	0.10044	0.10158	0.25588	0.19106	0.13206	0.13206	0.0012	0.120834477	0.107043702	0.108258654	0.272703529	0.203621761	0.140742645	0.140742645	0.002493189	0.188630702	0.282946053	7.97E-09	Sandy Loam
10136	9372	9136	9104	13872	12978	10645	5057	0.10272	0.08744	0.08272	0.17744	0.15956	0.1129	0.1129	0.00114	0.109473607	0.093188981	0.088158652	0.189106277	0.170050708	0.120322919	0.120322919	0.00236853	0.175437008	0.263155511	8.75E-09	Sandy Loam
9804	8970	8494	8025	13016	10659	8563	5046	0.09608	0.0794	0.06988	0.16032	0.11318	0.07126	0.07126	0.00092	0.102397042	0.08462037	0.074474451	0.170860676	0.120621328	0.075945183	0.075945183	0.001911445	0.140976236	0.211464355	8.58E-09	Sandy Loam
10376	9667	9553	9103	15374	13272	10492	5042	0.10752	0.09334	0.09106	0.20748	0.16544	0.10984	0.10984	0.00084	0.114589196	0.099476893	0.097046988	0.221121339	0.176317304	0.11706173	0.11706173	0.001745233	0.186324022	0.279486034	8.93E-09	Sandy Loam
9939	9064	9103	8084	19484	12621	8925	5056	0.09878	0.08128	0.08206	0.06168	0.28968	0.15242	0.0785	0.00112	0.105274561	0.086623975	0.087455259	0.06573532	0.308725802	0.162441269	0.083661197	0.001193637	0.049444412	0.074166618	3.22E-09	Silt Loam
10430	9703	9122	9092	12312	11168	9457	5341	0.1086	0.09406	0.08244	0.08184	0.14624	0.12336	0.08914	0.00682	0.250969419	0.217368172	0.190514907	0.189128335	0.337953663	0.285079074	0.205998287	0.015760695	0.15043917	0.225658755	7.41E-09	Loam
10405	9659	9095	9242	13505	12647	9883	5074	0.1081	0.09318	0.0819	0.08484	0.1701	0.15294	0.09766	0.1081	-0.109334967	-0.094244516	-0.08283565	-0.085809238	-0.172043273	-0.154687232	-0.098775697	-0.109334967	0.03351634	0.05027451	1.82E-09	Loam
11871	11517	10511	13875	16213	17426	15751	5044	0.13742	0.13034	0.1775	0.22426	0.24852	0.21502	0.21502	0.00088	0.146421257	0.138877504	0.189126569	0.238949433	0.264798507	0.229104196	0.229104196	0.000937642	0.036059336	0.054089004	9.32E-10	Loam
10172	9380	9192	8617	15393	11465	8986	5115	0.10344	0.0876	0.08384	0.07234	0.20786	0.1293	0.07972	0.10344	-0.330161016	-0.279602717	-0.267601504	-0.230895668	-0.663450008	-0.41270127	-0.254451239	-0.330161016	0.020962336	0.031443504	1.27E-09	Silty Clay Loam
10156	9347	9077	8346	15724	12668	9583	5049	0.10312	0.08694	0.08154	0.06692	0.21448	0.15336	0.09166	0.00098	0.109899906	0.092656107	0.08690107	0.071319838	0.228581573	0.163443072	0.097686437	0.001044433	0.068994367	0.10349155	4.14E-09	Silt Loam
11577	11125	11120	11957	16862	16815	13356	5041	0.13154	0.1225	0.1224	0.13914	0.23724	0.2363	0.16712	0.00082	0.273295118	0.254513091	0.254305325	0.289085318	0.492903557	0.490950559	0.347218186	0.001703679	0.170200215	0.255300323	5.47E-09	Silty Clay Loam
10673	9774	9269	8186	18717	11246	8187	5050	0.11346	0.09548	0.08538	0.06372	0.27434	0.12492	0.06374	0.001	0.321789313	0.270795378	0.242150287	0.180719329	0.778068748	0.354291565	0.180776052	0.002836148	0.391443333	0.587165	1.76E-08	Clay Loam
10092	9191	9051	7585	22600	12794	8824	5183	0.10184	0.08382	0.08102	0.0517	0.352	0.15588	0.07648	0.00366	-0.322960796	-0.265814748	-0.256935229	-0.163953978	-1.116282405	-0.494335515	-0.242537723	-0.0116068	0.4974325	0.746148749	2.38E-08	Loam
9781	8979	8622	8073	13871	11172	8648	5057	0.09562	0.07958	0.07244	0.06146	0.17742	0.12344	0.07296	0.00114	0.101906798	0.084812204	0.077202765	0.065500855	0.189084962	0.1315559	0.077756954	0.001214952	0.264218009	0.396327014	1.44E-08	Silt Loam
10258	8973	9638	9560	14163	12689	8243	5067	0.10516	0.07946	0.09276	0.0912	0.18326	0.15378	0.06486	0.00134	0.112048169	0.084664773	0.098835947	0.097173764	0.195263859	0.163852866	0.069108447	0.001427772	0.194031109	0.291046664	9.47E-09	Silt Loam
10368	9614	9065	9152	13396	12535	9780	5057	0.10736	0.09228	0.0813	0.08304	0.16792	0.1507	0.0956	0.10736	-0.108586513	-0.093334234	-0.082228795	-0.083988674	-0.169838368	-0.152421642	-0.096692163	-0.108586513	0.03317135	0.049757025	1.82E-09	Loam
11259	11672	10786	10811	16931	14993	12056	5046	0.12518	0.13344	0.11572	0.11622	0.23862	0.19986	0.14112	0.00092	0.133379515	0.14218056	0.123299868	0.123832619	0.254250039	0.212951189	0.150363614	0.000980262	0.220604138	0.330906207	7.16E-09	Silt Loam
11282	10629	10345	10646	13814	13472	11404	5316	0.12564	0.11258	0.1069	0.11292	0.17628	0.16944	0.12808	0.00632	-0.127075349	-0.113866148	-0.108121258	-0.114210032	-0.178293875	-0.171375733	-0.129543224	-0.006392202	0.034376417	0.051564626	1.47E-09	Clay Loam
10733	10006	9995	9750	16158	12184	9759	5330	0.11466	0.10012	0.0999	0.095	0.22316	0.14368	0.09518	0.11466	-0.122668455	-0.107112905	-0.106877539	-0.101635298	-0.238746664	-0.153715364	-0.10182787	-0.122668455	0.000461326	0.000691988	2.36E-11	Loam
10112	9322	8990	8480	13660	11436	8983	5060	0.10224	0.08644	0.0798	0.12872	0.07966	0.0012	0.0012	0.0012	0.108962048	0.092123234	0.085046669	0.137183048	0.084897464	0.001278897	0.001278897	0.002493189	0.028803757	0.043205635	1.77E-09	Silt Loam
10035	9282	8730	8383	13216	10628	8763	5044	0.1007	0.08564	0.0746	0.06766	0.16432	0.11256	0.07526	0.00088	0.232712896	0.197909954	0.172397041	0.156359032	0.37973568	0.26012079	0.173922269	0.002033638	0.223760359	0.335640539	1.18E-08	Loam
10741	10091	9952	10073	14716	13786	11226	5076	0.11482	0.10182	0.09904	0.10146	0.19432	0.17572	0.12452	0.00152	0.122369154	0.108514434	0.105551655	0.108130765	0.207096099	0.187273191	0.132706907	0.001619937	0.187300819	0.280951228	7.76E-09	Loam
11379	10616	10162	9601	17350	13352	10364	5315	0.12758	0.11232	0.10324	0.09202	0.247	0.16704	0.10728	0.0063	-0.129037512	-0.113603177	-0.104419445	-0.093071264	-0.249821802	-0.168948315	-0.108505599	-0.006371973	0.03821688	0.057325319	1.81E-09	Clay Loam
11622	11137	11299	11510	16579	14337	12267	5076	0.13244	0.12274	0.12598	0.1302	0.23158	0.18674	0.14534	0.00152	-0.420001255	-0.389240064	-0.399514936	-0.41289764	-0.734399657	-0.592200501	-0.460910468	-0.00482031	0.180462103	0.270693154	5.96E-09	Silty Clay Loam
10677	10361	10068	9578	18163	14698	11310	5077	0.11354	0.10722	0.10136	0.09156	0.26326	0.19396	0.1262	0.00154	0.120977074	0.114243103	0.107999262	0.097557345	0.280504003	0.206664729	0.134466327	0.001640873	0.309469738	0.464204607	1.19E-08	Silt Loam
10915	10203	9764	10073	11977	11774	10272	5118	0.1183	0.10406	0.09528	0.10146	0.13954	0.13548	0.10544	0.1183	-0.37759134	-0.33213994	-0.304115832	-0.323841229	-0.445385423	-0.432426667	-0.33654464	-0.37759134	0.009781273	0.01467191	4.71E-10	Silty Clay Loam
10406	9720	9258	8987	14105	13858	10943	5046	0.10812	0.0944	0.08516	0.07974	0.1821	0.17716	0.11886	0.00092	0.115228644	0.100606586	0.090759077	0.084982724	0.194072661	0.188807868	0.126674775	0.000980488	0.098143502	0.147215253	5.12E-09	Sandy Loam
10852	10138	10029	9768	18606	14206	11538	5107	0.11704	0.10276	0.10058	0.09536	0.27212	0.18412	0.13076	0.11704	-0.373569657	-0.327990584	-0.321032434	-0.304371177	-0.868555837	-0.587676395	-0.417361316	-0.373569657	0.08307519	0.124612785	3.87E-09	Silty Clay Loam
10335	9583	9505	8670	17703	12529	9696	5052	0.1067	0.09166	0.0901	0.0734	0.25406	0.15058	0.09392	0.00104	0.113715283	0.097686437	0.09602387	0.078225883	0.270763868	0.160480293	0.100095027	0.001108378	0.055864097	0.083796145	3.18E-09	Sandy Loam
11265	10512	10015	9889	14988	13187	10681	5307	0.1253	0.11024	0.1003	0.09778	0.19976	0.16374	0.11362	0.00614	-0.126731465	-0.111499415	-0.101445857	-0.098897068	-0.202042118	-0.165610615	-0.114918029	-0.006210145	0.038502674	0.057754011	1.78E-09	Clay Loam
9985	9116	8590	8158	12884	10169	8480	5134	0.0997	0.08232	0.0718	0.06316	0.15768	0.10338	0.0696	0.0997	-0.31822364	-0.26274995	-0.22917209	-0.201594835	-0.50328489	-0.329969507	-0.222150104	-0.31822364	0.019353288	0.029029931	1.28E-09	Silty Clay Loam
9932	9107	9055	8066	18489	12935	9231	5055	0.09864	0.08214	0.0811	0.06132	0.26978	0.1587	0.08462	0.0011	0.105125356	0.087540518	0.086432141	0.065351651	0.287517422	0.169134164	0.090183573	0.001172323	0.06735272	0.10102908	4.30E-09	Silt Loam
10567	9747	9544	8707	17979	12484	9432	5120	0.11134	0.09494	0.09088	0.07414	0.25958	0.14968	0.08864	0.0024	-0.353087736	-0.301079124	-0.288203821	-0.235116982	-0.823194849	-0.474673723	-0.281100206	-0.007611016	0.3474481	0.52117215	1.52E-08	Silty Clay Loam
11265	10529	10035	9906	14704	12991	10418	5315	0.1253	0.11058	0.1007	0.09812	0.19408	0.15982	0.10836	0.0063	-0.126731465	-0.111843299	-0.101850427	-0.099240952	-0.196297228	-0.161645831	-0.109597937	-0.006371973	0.025191891	0.037787837	1.18E-09	Clay Loam
11393	10925	10511	12448	14602	14007	12076	5059	0.12786	0.1185	0.14896	0.19204	0.18014	0.14152	0.14152	0.00118	0.13623506	0.126261963	0.158717148	0.204618965	0.191939494	0.150789814	0.150789814	0.001257292	-0.020797651	-0.031196477	-6.66E-10	Loam
11493	15422	15675	11158	10663	10876	12350	5048	0.12986	0.20844	0.2135	0.12316	0.11326	0.11752	0.147	0.00096	0.269804653	0.43306701	0.443579959	0.255884345	0.235315532	0.244166355	0.305415709	0.001994552	-0.012798402	-0.019197604	-3.77E-10	Clay Loam
10465	9725	9519	8701	19744	13043	9623	5060	0.1093	0.0945	0.09038	0.07402	0.29488	0.16086	0.09246	0.0012	0.116486227	0.10071316	0.09632228	0.078886647	0.31426769	0.17143618	0.098539035	0.001278897	0.050316525	0.075474787	2.83E-09	Sandy Loam
12209	11771	12193	13034	18824	18949	15761	5062	0.14418	0.13542	0.14386	0.16068	0.27648	0.27898	0.21522	0.00124	0.299556714	0.281356431	0.298891864	0.333838069	0.574430852	0.579624997	0.44715353	0.002576296	0.184942	0.277413001	5.09E-09	Silty Clay Loam
12274	11722	11529	11620	16297	13550	11851	5967	0.14548	0.13444	0.13058	0.1324	0.22594	0.171	0.13702	0.14548	-0.464344786	-0.429107183	-0.416786789	-0.422595887	-0.721157966	-0.545799824	-0.437342058	-0.464344786	0.009841933	0.014762899	3.58E-10	Silty Clay Loam
11924	11208	10965	10867	16796	13210	11182	5740	0.13848	0.12416	0.1193	0.11734	0.23592	0.1642	0.12364	0.13848	-0.442002103	-0.396295357	-0.380783152	-0.374527201	-0.753012248	-0.524095503	-0.394635615	-0.442002103	0.014286362	0.021429543	5.78E-10	Silty Clay Loam
10925	10202	9892	10146	12476	12253	10675	5100	0.1185	0.10404	0.09784	0.10292	0.14952	0.14506	0.1135	0.1185	-0.378229702	-0.332076103	-0.31228687	-0.328501274	-0.477239706	-0.463004225	-0.362270643	-0.378229702	0.025407041	0.038110561	1.20E-09	Silty Clay Loam
11128	10502	10339	10621	16109	14810	12447	5093	0.12256	0.11004	0.10678	0.11242	0.22218	0.1962	0.14894	0.00186	-0.123960162	-0.11129713	-0.107999887	-0.11370432	-0.224718251	-0.198441447	-0.150641535	-0.001881249	0.079157274	0.118735911	3.29E-09	Clay Loam
9674	8884	8442	8072	13426	10681	8448	5060	0.09348	0.07768	0.06884	0.06144	0.16852	0.11362	0.06896	0.0012	0.099626098	0.082787284	0.073366074	0.06547954	0.179599807	0.121090257	0.073493963	0.001278897	0.249046423	0.373569634	1.39E-08	Sandy Loam
10432	9716	9634	9187	15760	12717	9799	5059	0.10864	0.09432	0.09268	0.15434	0.09598	0.00118	0.00118	0.00118	0.115782833	0.100521326	0.098773499	0.164487504	0.102290467	0.001257582	0.001257582	0.002451636	0.032234278	0.048351417	1.75E-09	Silt Loam
11232	10406	10088	9352	18328	13729	10388	5303	0.12464	0.10812	0.10176	0.08704	0.26656	0.17458	0.10776	0.00606	-0.126063925	-0.109355195	-0.102922537	-0.088034371	-0.269605261	-0.176574454	-0.108991082	-0.006129231	0.05248227	0.078723404	2.56E-09	Clay Loam
10430	9760	10681	9247	18008	15130	11335	5055	0.1086	0.0952	0.08494	0.26016	0.2026	0.1267	0.1267	0.0011	0.115713495	0.101435771	0.090503723	0.277200948	0.215870664	0.134999078	0.134999078	0.001172052	-0.086848935	-0.130273402	-2.71E-09	Loam
10305	9549	9212	8826	14510	11155	9042	5147	0.1061	0.09098	0.08424	0.07652	0.1902	0.1231	0.08084	0.1061	-0.338651236	-0.290391041	-0.268878229	-0.244237442	-0.607082611	-0.392912037	-0.258026069	-0.338651236	0.01208865	0.018132975	7.09E-10	Silty Clay Loam
11626	11057	10896	11335	16571	16696	13874	5052	0.13252	0.12114	0.11792	0.1267	0.23142	0.23392	0.17748	0.00104	0.275331223	0.251687476	0.244997418	0.263239254	0.480811588	0.486005733	0.368742722	0.002160764	0.191252542	0.286878813	6.41E-09	Silty Clay Loam
10501	9664	9401	8676	16216	11277	8703	5314	0.11002	0.09328	0.08802	0.12554	0.07406	0.00628	0.00628	0.00628	0.117253565	0.099412948	0.093807115	0.13379397	0.078929277	0.006692896	0.006692896	0.013047692	0.001553599	0.002330399	9.25E-11	Silt Loam
9965	9097	8549	8245	12021	10405	8432	5032	0.0993	0.08194	0.0649	0.14042	0.1081	0.06864	0.06864	0.00064	0.105804328	0.087307217	0.069151067	0.149617762	0.115180744	0.073136043	0.073136043	0.000681921	-0.072059217	-0.108088825	-3.55E-09	Silty Clay Loam
10169	9379	9120	8532	15183	11579	8952	5052	0.10338	0.08758	0.0824	0.07064	0.20366	0.13158	0.07904	0.00104	0.110177	0.093338186	0.087817613	0.07528442	0.217050182	0.140231086	0.0842367	0.001108378	0.024021963	0.036032944	1.47E-09	Silt Loam
12186	11605	11369	11367	16652	13243	11546	5956	0.14372	0.1321	0.12738	0.12734	0.23304	0.16486	0.13092	0.14372	-0.458727197	-0.421638343	-0.406572992	-0.406445319	-0.74381983	-0.526202099	-0.417872005	-0.458727197	0.007812159	0.011718239	2.94E-10	Silty Clay Loam
12940	12133	11534	10965	16125	11837	9976	7277	0.1588	0.14266	0.13068	0.1193	0.2225	0.13674	0.09952	0.1588	-0.169891424	-0.152624122	-0.139807376	-0.127632537	-0.238040566	-0.146290638	-0.106470998	-0.169891424	-0.047227926	-0.070841889	-1.86E-09	Loam
11676	15875	16145	11371	10826	11027	12978	5041	0.13352	0.2175	0.2229	0.12742	0.11652	0.12054	0.15956	0.00082	0.277408881	0.45189059	0.463109943	0.264735168	0.242088697	0.250440882	0.331511092	0.001703679	-0.015358514	-0.023037771	-4.32E-10	Clay Loam
10080	9362	8888	8608	14178	12007	9447	5048	0.1016	0.08724	0.07776	0.07216	0.18356	0.14014	0.08894	0.00096	0.108279969	0.092975832	0.082872543	0.076904356	0.195628653	0.149353887	0.094787603	0.001023118	0.244448345	0.366672518	1.22E-08	Loam
11883	11211	11294	11350	15281	14258	11855	5612	0.13766	0.12422	0.12588	0.127	0.20562	0.18516	0.1371	0.01224	0.146710832	0.132387183	0.134156324	0.135349961	0.219139048	0.197333849	0.146114014	0.013044752	0.147609928	0.221414892	5.05E-09	Clay Loam
12241	11683	11395	11393	16847	16138	12940	6253	0.14482	0.13366	0.1279	0.22276	0.1588	0.02506	0.02506	0.02506	0.154341586	0.142447841	0.136309134	0.237405964	0.169240739	0.026707638	0.026707638	0.052066107	0.063576213	0.09536432	2.25E-09	Silt Loam
10599	9906	9499	9585	13108	12493	10606	5060	0.11198	0.09812	0.08998	0.0917	0.16216	0.14986	0.11212	0.0012	0.119342431	0.104571167	0.095895981	0.097729067	0.172821652	0.159712955	0.119491635	0.001278897	0.050567084	0.075850627	2.53E-09	Sandy Loam
10109	9375	9056	9048	15110	12207	9873	5060	0.10218	0.0875	0.08112	0.08096	0.2022	0.14414	0.09746	0.0012	0.108898103	0.093252926	0.086453456	0.086282936	0.215494191	0.153616878	0.103867774	0.001278897	0.043602347	0.06540352	2.46E-09	Sandy Loam
11035	10533	10309	9831	20165	14504	11025	5122	0.1207	0.11066	0.10618	0.09662	0.3033	0.19008	0.1205	0.00244	-0.3827707	-0.350931281	-0.336724051	-0.306406835	-0.961842198	-0.602792499	-0.382136448	-0.007737867	0.344512602	0.516768903	1.24E-08	Silty Clay Loam
10958	10362	10412	11185	16236	15040	12996	5165	0.11916	0.10724	0.10824	0.1237	0.22472	0.2008	0.15992	0.0033	0.126994499	0.114290786	0.115356534	0.131832994	0.23949483	0.214002144	0.170434377	0.006856271	0.14699714	0.22049571	5.53E-09	Loam
10551	9661	9397	8326	21411	13272	9601	5074	0.11102	0.09322	0.08794	0.06652	0.32822	0.16544	0.09202	0.11102	-0.112288326	-0.094284973	-0.088944653	-0.067279944	-0.331969683	-0.167330036	-0.093071264	-0.112288326	0.071121772	0.106682657	4.13E-09	Loam
10835	9917	9439	8603	16798	12600	9060	5058	0.1167	0.09834	0.08878	0.07206	0.23596	0.152	0.0812	0.00116	0.242462675	0.204316877	0.184454467	0.149716027	0.490244155	0.315803999	0.16870582	0.002410083	0.18851106	0.28276659	9.30E-09	Clay Loam
10049	9221	8915	8082	15661	12050	8995	5058	0.10098	0.08442	0.0783	0.06164	0.21322	0.141	0.0799	0.00116	0.107619206	0.089970423	0.083448047	0.06569269	0.227238731	0.15027043	0.085153243	0.001236267	0.053463723	0.080195585	3.41E-09	Silt Loam
11808	11111	10845	10519	17024	13011	11068	5770	0.13616	0.12222	0.1169	0.11038	0.24048	0.16022	0.12136	0.13616	-0.434597099	-0.390103242	-0.373122804	-0.35231219	-0.76756691	-0.511392092	-0.387358284	-0.434597099	0.025431973	0.038147959	1.06E-09	Silty Clay Loam
9781	8928	8984	7804	20349	12087	8642	5045	0.09562	0.07856	0.07968	0.05608	0.30698	0.14174	0.07284	0.0009	0.101906798	0.083725142	0.084918779	0.059767133	0.327163238	0.151059083	0.077629065	0.000959173	0.050954639	0.076431959	3.48E-09	Silt Loam
10153	9405	9273	8873	15672	12306	9492	5033	0.10306	0.0881	0.08546	0.14612	0.08984	0.00066	0.00066	0.00066	0.109835961	0.093892375	0.091078801	0.155727058	0.095746776	0.000703394	0.000703394	0.001371254	0.033705418	0.050558127	1.95E-09	Silt Loam
9938	9110	8590	8073	12210	10608	8590	5053	0.09876	0.0822	0.0718	0.06146	0.1442	0.11216	0.0718	0.00106	0.105253246	0.087604463	0.076520687	0.065500855	0.153680822	0.119534265	0.076520687	0.001129693	0.203963911	0.305945866	1.15E-08	Loam
10102	8818	9089	8449	15594	12524	8243	5056	0.10204	0.07636	0.08178	0.06898	0.21188	0.15048	0.06486	0.00112	0.108723803	0.081361717	0.087136737	0.073498314	0.225758521	0.16033671	0.069108447	0.001193362	0.297175893	0.44576384	1.54E-08	Silt Loam
11081	10180	9966	8698	22373	14553	10261	5052	0.12162	0.1036	0.09932	0.07396	0.34746	0.19106	0.10522	0.00104	0.252684752	0.215245357	0.206352981	0.153663577	0.721903009	0.396957316	0.218611163	0.002160764	0.440121013	0.66018152	1.73E-08	Silty Clay Loam
10335	9602	9210	9253	14197	12061	9514	5087	0.1067	0.09204	0.0842	0.08506	0.18394	0.14122	0.09028	0.00174	-0.107918973	-0.093091492	-0.085161926	-0.086031751	-0.186041386	-0.142833339	-0.091311386	-0.001759878	0.013907391	0.020861086	7.72E-10	Clay Loam
9659	8792	8343	7471	16111	10160	7824	5075	0.09318	0.07584	0.06686	0.04942	0.22222	0.1032	0.05648	0.0015	0.099306373	0.080826308	0.071255893	0.052669253	0.23683046	0.109985166	0.060193432	0.001598622	0.023079438	0.034619157	1.72E-09	Sandy Loam
10584	9818	9947	9288	17829	14088	10696	5077	0.11168	0.09636	0.09894	0.08576	0.25658	0.18176	0.11392	0.00154	0.119022706	0.102695451	0.10544508	0.091398525	0.273449552	0.193710307	0.121409981	0.001641252	0.31496847	0.472452705	1.31E-08	Clay Loam
9902	9114	8640	8247	13562	11117	8831	5056	0.09804	0.08228	0.0728	0.17124	0.12234	0.07662	0.07662	0.00112	0.104485907	0.087689723	0.077586435	0.182498641	0.130383577	0.081657591	0.081657591	0.002326977	0.148213179	0.222319769	8.59E-09	Sandy Loam
10069	9214	8538	8032	12374	9991	8317	5077	0.10138	0.08428	0.07076	0.06064	0.14748	0.09982	0.06634	0.00154	0.200212386	0.166442098	0.139741847	0.119756156	0.291253923	0.197131588	0.131012919	0.003041301	0.212780555	0.319170832	1.19E-08	Silty Clay Loam
9921	9092	8797	8260	14725	11307	8644	5056	0.09842	0.08184	0.07594	0.0652	0.1945	0.12614	0.07288	0.00112	0.104866687	0.087200667	0.080914206	0.069470717	0.2072401	0.134402397	0.077653771	0.001193362	0.281270394	0.421905591	1.46E-08	Silt Loam
11113	10597	10709	10387	15543	14717	12422	5063	0.12226	0.11194	0.11418	0.10774	0.21086	0.19434	0.14844	0.00126	0.130298317	0.119299801	0.121687076	0.11482366	0.224723566	0.207117414	0.158199593	0.001342842	0.198843039	0.298264558	7.54E-09	Loam
10190	9270	9272	8213	19991	13117	9438	5044	0.1038	0.0854	0.06426	0.29982	0.16234	0.08876	0.08876	0.00088	0.110599087	0.090993853	0.068469145	0.319458749	0.172973562	0.09457394	0.09457394	0.000937642	-0.207623535	-0.311435303	-7.07E-09	Silty Clay Loam
10946	10300	10250	9709	19481	14917	11460	5117	0.11892	0.106	0.105	0.09418	0.28962	0.19834	0.1292	0.11892	-0.379570263	-0.338332055	-0.335140243	-0.300604839	-0.924412544	-0.633063959	-0.412382089	-0.379570263	0.082715291	0.124072937	3.82E-09	Silty Clay Loam
12086	11458	11093	11001	16357	15145	12161	6254	0.14172	0.12916	0.12186	0.2029	0.14322	0.02508	0.02508	0.02508	0.151037768	0.137651977	0.129872018	0.216240214	0.15263639	0.026728953	0.026728953	0.05210766	0.050082031	0.075123046	1.89E-09	Silt Loam
10985	10258	10427	10597	18672	15474	12574	5172	0.1197	0.10516	0.10854	0.11194	0.27344	0.20948	0.15148	0.00344	0.127570003	0.112074031	0.115676258	0.119299801	0.291418059	0.223252834	0.161439466	0.007147143	0.187066089	0.280599133	7.25E-09	Loam
10354	9571	8926	8993	12433	12136	9835	5062	0.10708	0.09142	0.07852	0.07986	0.14866	0.14272	0.0967	0.10708	-0.108303314	-0.092464409	-0.079417036	-0.080772345	-0.150358336	-0.144350476	-0.09780473	-0.108303314	0.044720629	0.067080943	2.49E-09	Loam
10101	9291	8903	8221	16582	11589	8976	5060	0.10202	0.08582	0.07806	0.06442	0.23164	0.13178	0.07952	0.0012	0.108727583	0.09146247	0.083192268	0.068655469	0.246869804	0.140444236	0.084748259	0.001278897	0.043903006	0.06585451	2.75E-09	Sandy Loam
9956	9171	8880	8432	14983	11609	9186	5056	0.09912	0.08342	0.0776	0.06864	0.19966	0.13218	0.08372	0.00112	0.105636915	0.088904675	0.082702024	0.073152924	0.212787191	0.140870535	0.0892244	0.001193637	0.042797139	0.064195709	2.65E-09	Sandy Loam
10132	9301	8646	8195	12968	10868	8875	5075	0.10264	0.08602	0.07292	0.0639	0.15936	0.11736	0.0775	0.10264	-0.327607567	-0.274559654	-0.232746919	-0.203956776	-0.508647134	-0.374591037	-0.247365417	-0.327607567	0.03983597	0.059753954	2.51E-09	Silty Clay Loam
10096	9158	8981	8283	16016	11989	9015	5050	0.10192	0.08316	0.07962	0.06566	0.22032	0.13978	0.0803	0.001	0.108595943	0.088607129	0.084835253	0.069960848	0.234751356	0.148935841	0.085559794	0.001065502	0.318243549	0.477365324	1.59E-08	Sandy Loam
11144	16404	15249	10751	10366	10560	13430	5043	0.12288	0.22808	0.20498	0.11502	0.10732	0.1112	0.1686	0.00086	0.255302601	0.473872211	0.425878314	0.23897221	0.222974244	0.231035557	0.35029312	0.001786786	-0.008962508	-0.013443761	-2.56E-10	Clay Loam
10323	9561	9300	9142	15146	12706	10094	5052	0.10646	0.09122	0.086	0.08284	0.20292	0.15412	0.10188	0.00104	0.113459503	0.097217508	0.091654305	0.088286542	0.216261529	0.16425304	0.108578379	0.001108378	0.049490539	0.074235808	2.70E-09	Sandy Loam
10119	9296	9006	8286	16550	11955	8919	5069	0.10238	0.08592	0.08012	0.06572	0.231	0.1391	0.07838	0.00138	0.109111252	0.091569045	0.085387708	0.070040941	0.246187725	0.148245509	0.083533307	0.001470732	0.332742793	0.499114189	1.62E-08	Sandy Loam
10785	10027	9823	9584	16214	13585	10757	5106	0.1157	0.10054	0.09646	0.09168	0.22428	0.1717	0.11514	0.00212	-0.117021791	-0.101688599	-0.097561988	-0.09272738	-0.226842242	-0.173661552	-0.116455394	-0.00214422	0.057666781	0.086500172	2.84E-09	Clay Loam
10950	10346	9595	9589	11006	10172	9216	5217	0.119	0.10692	0.0919	0.09178	0.12012	0.10344	0.08432	0.00434	0.275003322	0.247087019	0.212376515	0.212099201	0.277591589	0.239044905	0.194859497	0.010029533	0.068803108	0.103204661	3.24E-09	Silt Loam
11340	10828	10621	10865	15480	14009	12154	5086	0.1268	0.11656	0.11242	0.1173	0.2096	0.18018	0.14308	0.1268	-0.404721741	-0.372037587	-0.358823486	-0.374399528	-0.669003761	-0.575100656	-0.456684437	-0.404721741	0.05599722	0.08399583	2.25E-09	Silty Clay Loam
11484	10361	10912	11116	15956	14161	12289	5063	0.12968	0.10722	0.11824	0.12232	0.21912	0.18322	0.14578	0.00126	0.138174273	0.114243103	0.125984933	0.13033218	0.233472754	0.195221239	0.155328852	0.001342532	0.178782506	0.268173759	6.59E-09	Silt Loam
11268	10533	10054	9584	17275	13704	10573	5052	0.12536	0.11066	0.10108	0.09168	0.2455	0.17408	0.11146	0.00104	0.260455193	0.229913622	0.210009659	0.190479675	0.510065011	0.361678685	0.231575748	0.002160764	0.176915149	0.265372724	7.45E-09	Clay Loam
9852	8999	8753	8061	15891	11064	8271	5062	0.09704	0.07998	0.07506	0.06122	0.21782	0.12128	0.06542	0.00124	0.10342016	0.085238503	0.079995024	0.065245076	0.23214117	0.129253884	0.069721216	0.001321527	0.012858193	0.019287289	8.75E-10	Sandy Loam
10500	9725	9131	8771	14386	11706	9613	5037	0.11	0.0945	0.08262	0.07542	0.18772	0.13412	0.09226	0.00074	0.11723225	0.10071316	0.088052077	0.080378694	0.200062164	0.142938085	0.098325885	0.000788653	0.045800696	0.068701044	2.57E-09	Sandy Loam
10163	9312	9107	8426	18229	12141	9148	5046	0.10326	0.08624	0.08214	0.06852	0.26458	0.14282	0.08296	0.00092	0.11004911	0.091910084	0.087540518	0.073025034	0.281975534	0.152210091	0.088414432	0.000980488	0.041083419	0.061625128	2.51E-09	Sandy Loam
10096	9220	8870	8255	14558	12170	9316	5032	0.10192	0.0844	0.0774	0.0651	0.19116	0.1434	0.08632	0.00064	0.108595943	0.089928352	0.082469839	0.069364167	0.203681324	0.152792958	0.091974115	0.000681921	0.276289835	0.414434752	1.42E-08	Sandy Loam
10132	9301	8646	8195	12968	10868	8875	5075	0.10264	0.08602	0.07292	0.0639	0.15936	0.11736	0.0775	0.0015	-0.325497801	-0.272791513	-0.231248048	-0.202643312	-0.505371489	-0.372178702	-0.245772405	-0.004756885	0.225535132	0.338302698	1.21E-08	Silty Clay Loam
11925	10315	10358	9437	19779	14133	10454	5053	0.1385	0.1063	0.10716	0.08874	0.29558	0.18266	0.10908	0.00106	0.151010913	0.115902239	0.116839924	0.096756017	0.322280185	0.199159952	0.11893336	0.001155751	0.353984118	0.530976177	1.34E-08	Silt Loam
9882	8999	8675	7942	15039	11215	8677	5072	0.09764	0.07998	0.0735	0.05884	0.20078	0.1243	0.07354	0.00144	0.104059608	0.085238503	0.078332458	0.062708596	0.213980829	0.132472443	0.078375088	0.001534677	0.044226488	0.066339732	2.96E-09	Sandy Loam
10299	9622	9459	9311	15262	11797	9544	5054	0.10598	0.09244	0.08918	0.08622	0.20524	0.13594	0.09088	0.00108	0.112947944	0.09851772	0.095043382	0.091888769	0.218734064	0.144877746	0.096855154	0.001151008	0.242176372	0.363264559	1.09E-08	Sandy Loam
11094	10421	10030	10267	12803	12066	11070	5083	0.12188	0.10842	0.1006	0.10534	0.15606	0.14132	0.1214	0.12188	-0.389018026	-0.346056239	-0.321096271	-0.336225459	-0.498114155	-0.451066849	-0.387485957	-0.389018026	0.037634157	0.056451235	1.70E-09	Silty Clay Loam
11493	10989	11023	11410	14805	14109	12689	5137	0.12986	0.11978	0.12046	0.1282	0.1961	0.18218	0.15378	0.12986	-0.414488685	-0.382315222	-0.384485654	-0.409190277	-0.625914301	-0.58148428	-0.490836824	-0.414488685	0.053072742	0.079609112	2.01E-09	Silty Clay Loam
11571	11169	11416	11496	15783	15097	12804	5342	0.13142	0.12338	0.12832	0.12992	0.21566	0.20194	0.15608	0.00684	0.140060566	0.131491955	0.136756748	0.138461945	0.229839155	0.215217096	0.166341905	0.007289714	0.157153855	0.235730782	5.29E-09	Silt Loam
10917	9895	9796	8172	25427	14193	9323	5052	0.11834	0.0979	0.09592	0.06344	0.40854	0.18386	0.08646	0.00104	0.245870034	0.203402707	0.199288944	0.131806616	0.848806353	0.381998179	0.179634301	0.002160764	0.269215292	0.403822938	1.31E-08	Silty Clay Loam
11717	11166	11052	10994	16068	15000	12164	5318	0.13434	0.12332	0.12104	0.11988	0.22136	0.2	0.14328	0.00636	0.14317255	0.13142801	0.128998105	0.127761838	0.235913917	0.213149546	0.152700335	0.006778156	0.050522498	0.075783746	1.96E-09	Silt Loam
10954	10292	10572	10500	16360	13480	11096	5318	0.11908	0.10584	0.11144	0.11	0.2272	0.1696	0.12192	0.00636	-0.127397171	-0.11323242	-0.119223554	-0.117682976	-0.243068839	-0.181445753	-0.130435532	-0.006804216	0.21816828	0.32725242	8.29E-09	Loam
10881	10241	10152	10508	15291	13883	11907	5310	0.11762	0.10482	0.10304	0.11016	0.20582	0.17766	0.13814	0.11762	-0.125835197	-0.112141178	-0.110236854	-0.117854152	-0.220195547	-0.190068705	-0.147788421	-0.125835197	0.062413562	0.093620344	2.73E-09	Loam
11173	10282	9840	8670	22475	14188	9805	5052	0.12346	0.10564	0.0968	0.0734	0.3495	0.18376	0.0961	0.00104	0.256507643	0.219483779	0.201117283	0.152500089	0.726141431	0.381790413	0.199662923	0.002160764	0.241403447	0.362105171	1.09E-08	Clay Loam
10530	9821	9601	9623	14653	13004	10798	5065	0.1106	0.09642	0.09202	0.19306	0.16008	0.11596	0.11596	0.0013	0.117871699	0.102759396	0.098070106	0.205753256	0.170604896	0.123584107	0.123584107	0.002700955	0.149423255	0.224134883	6.88E-09	Sandy Loam
11111	10368	10261	10606	17310	14553	12199	5047	0.12222	0.10736	0.10522	0.11212	0.2462	0.19106	0.19106	0.00094	0.13022563	0.114392273	0.112112099	0.119464062	0.262326542	0.203574773	0.203574773	0.001001572	0.240149018	0.360223528	8.81E-09	Sandy Loam
11950	11269	11293	11328	17828	13720	11792	5943	0.139	0.12538	0.12586	0.12656	0.25656	0.1744	0.13584	0.139	-0.443661845	-0.400189368	-0.401721438	-0.403955706	-0.818891244	-0.556651984	-0.43357572	-0.443661845	0.020069204	0.030103806	7.71E-10	Silty Clay Loam
11778	11123	11230	11722	16477	15576	12916	5064	0.13556	0.12246	0.1246	0.13444	0.22954	0.21152	0.15832	0.00128	0.281647303	0.254429985	0.258876173	0.279320326	0.476905591	0.439466196	0.328934797	0.002659402	0.168623001	0.252934501	5.53E-09	Clay Loam
10095	9382	9004	8953	13513	12118	10267	5058	0.1019	0.08764	0.08008	0.07906	0.17026	0.14236	0.10534	0.00116	0.108599694	0.093402131	0.085345078	0.084258015	0.181454208	0.151719847	0.112265866	0.001236267	0.068366285	0.102549428	3.81E-09	Sandy Loam
11495	10739	10477	10162	17311	13993	10863	5071	0.1299	0.11478	0.10954	0.10324	0.24622	0.17986	0.11726	0.00142	0.269887759	0.238473572	0.227586645	0.2144974	0.511560925	0.373687547	0.243626164	0.002950274	0.158600704	0.237901056	6.27E-09	Clay Loam
10069	9265	8852	8442	14672	11498	8595	5062	0.10138	0.0853	0.07704	0.06884	0.19344	0.12996	0.0719	0.00124	-0.321502018	-0.270508208	-0.244313626	-0.21830932	-0.613447922	-0.412136538	-0.228013366	-0.003932358	0.269533616	0.404300424	1.36E-08	Clay Loam
11556	10913	10736	10800	16838	15538	12535	5048	0.13112	0.11826	0.11472	0.116	0.23676	0.21076	0.1507	0.00096	0.272422502	0.245703822	0.238348913	0.241008315	0.491906281	0.437887176	0.313103043	0.001994552	0.179892171	0.269838257	6.47E-09	Silty Clay Loam
9805	8906	8408	8049	14267	10606	8399	5060	0.0961	0.07812	0.06816	0.11212	0.06798	0.0012	0.0012	0.0012	0.102418357	0.083256213	0.072641365	0.119491635	0.072449531	0.001278897	0.001278897	0.002493189	0.021279183	0.031918774	1.45E-09	Sandy Loam
11098	10215	9976	9104	21812	14459	10782	5061	0.12196	0.1043	0.09952	0.33624	0.18918	0.11564	0.11564	0.00122	0.253391156	0.216699718	0.206768513	0.698591688	0.393051319	0.240260358	0.240260358	0.002534743	-0.338405842	-0.507608762	-1.15E-08	Silty Clay Loam
10161	9365	8902	8692	13775	12119	9793	5058	0.10322	0.0873	0.07804	0.07384	0.1755	0.14238	0.09586	0.00116	0.110006481	0.093039777	0.083170953	0.078694812	0.187038726	0.151741162	0.102162577	0.002410083	0.164672529	0.247008793	8.69E-09	Loam
9876	9071	8682	8223	14280	11401	8773	5054	0.09752	0.08142	0.07364	0.06446	0.1856	0.12802	0.07546	0.00108	0.103931718	0.08677318	0.078481663	0.068698099	0.197802778	0.136437024	0.080421324	0.001151008	0.032360555	0.048540833	2.10E-09	Sandy Loam
10407	9687	9125	9514	12745	12842	10168	5053	0.10814	0.09374	0.0825	0.09028	0.1549	0.15684	0.10336	0.10814	-0.109375424	-0.094810914	-0.083442505	-0.091311386	-0.156669624	-0.158631787	-0.104540816	-0.109375424	0.03322833	0.049842496	1.74E-09	Loam
11617	11170	11325	11664	14456	15064	12929	5332	0.13234	0.1234	0.1265	0.13328	0.18912	0.20128	0.15858	0.00664	0.141041054	0.13151327	0.134817088	0.142042857	0.20155421	0.214513703	0.169006275	0.007076565	0.051437401	0.077156101	1.88E-09	Silt Loam
11051	10282	9840	9367	17240	14009	10743	5051	0.12102	0.10564	0.0968	0.08734	0.2448	0.18018	0.11486	0.00102	0.251438157	0.219483779	0.201117283	0.18146264	0.508610651	0.374352398	0.238639785	0.002119211	0.19857974	0.29786961	8.60E-09	Clay Loam
11365	14523	15822	10509	10441	10741	11703	5055	0.1273	0.19046	0.21644	0.11018	0.10882	0.11482	0.13406	0.0011	0.264485849	0.395710721	0.449688273	0.228916346	0.226090731	0.238556679	0.278530816	0.002285424	0.010917647	0.016376471	3.54E-10	Clay Loam
10707	10077	10117	10031	15865	14786	11895	5062	0.11414	0.10154	0.10234	0.2173	0.19572	0.1379	0.1379	0.00124	0.121644446	0.108216024	0.109068623	0.231586981	0.208588145	0.146966612	0.146966612	0.002576296	0.191602531	0.287403796	7.96E-09	Sandy Loam
10116	9347	8860	8605	12802	11986	10262	5065	0.10232	0.08694	0.0772	0.0721	0.15604	0.13972	0.10524	0.0013	0.109047308	0.092656107	0.082275725	0.076840411	0.166299276	0.148906273	0.112159291	0.001385472	0.196057364	0.294086047	1.02E-08	Loam
10089	9301	9003	8679	14909	13297	10419	5037	0.10178	0.08602	0.08006	0.19818	0.16594	0.10838	0.10838	0.00074	0.108471804	0.09167562	0.085323763	0.211209885	0.176850178	0.115505739	0.115505739	0.001537467	0.210138333	0.315207499	1.08E-08	Sandy Loam
9932	9101	8787	8253	14558	10642	8282	5056	0.09864	0.08202	0.07574	0.06506	0.19116	0.11284	0.06564	0.00112	0.105125356	0.087412629	0.080719733	0.069337547	0.203728336	0.120258974	0.069955681	0.001193637	0.001753855	0.002630783	1.17E-10	Sandy Loam
9908	9091	8856	8113	17552	11295	8570	5047	0.09816	0.08182	0.07712	0.06226	0.25104	0.1259	0.0714	0.00094	0.104589656	0.087179357	0.082171499	0.066338142	0.267483571	0.134146676	0.076076828	0.001001572	0.367777128	0.551665693	1.82E-08	Silt Loam
11082	10526	10563	10490	15913	13833	11706	5063	0.12164	0.11052	0.11126	0.1098	0.21826	0.17666	0.13412	0.00126	0.129637554	0.117786439	0.118575092	0.117019101	0.232610099	0.188274994	0.142938085	0.001342842	0.205393327	0.30808999	7.72E-09	Loam
10970	10355	10009	10186	13273	12436	11069	5079	0.1194	0.1071	0.10018	0.10372	0.16546	0.14872	0.12138	0.1194	-0.381102333	-0.341843048	-0.31975571	-0.331054724	-0.528117186	-0.474686256	-0.387422121	-0.381102333	0.041543166	0.062314749	1.89E-09	Silty Clay Loam
9656	8586	7922	6890	13055	9542	6884	5057	0.09312	0.07172	0.05844	0.0378	0.1611	0.09084	0.03768	0.00114	0.099219527	0.076417789	0.062267925	0.040275968	0.17165234	0.096790183	0.040148108	0.001214672	0.309100025	0.463650038	2.00E-08	Sandy Loam
12211	11548	11356	11201	18017	14585	11709	5288	0.14422	0.13096	0.12712	0.12402	0.26034	0.1917	0.13418	0.00576	0.52392093	0.465287704	0.442328473	0.443999557	1.025173252	0.737674276	0.503214029	0.003487478	0.233280854	0.349921281	7.31E-09	Silt Loam
10584	10018	9839	10473	14335	14495	11493	5072	0.11168	0.10036	0.09678	0.10946	0.1867	0.1899	0.12986	0.00144	-0.112955866	-0.101506543	-0.097885644	-0.110710504	-0.188832917	-0.192069474	-0.131343559	-0.001456451	0.0464354	0.0696531	2.11E-09	Clay Loam
9821	9047	8989	7911	13793	11318	8242	5071	0.09642	0.08094	0.07978	0.05822	0.17586	0.12636	0.06484	0.00142	0.102735683	0.086241715	0.085005733	0.062033515	0.187379146	0.134636807	0.069087137	0.001513013	0.271009952	0.406514928	1.49E-08	Silt Loam
11316	10690	10424	10665	15747	13851	11569	5101	0.12632	0.1138	0.10848	0.1133	0.21494	0.17702	0.13138	0.00202	-0.127763117	-0.115100085	-0.109719308	-0.114594373	-0.217395539	-0.179042329	-0.132880924	-0.002043077	0.040658451	0.060987677	1.71E-09	Clay Loam
10011	9220	9014	8469	15458	12787	9822	5068	0.10022	0.0844	0.08028	0.06938	0.20916	0.15574	0.09644	0.00136	0.106809237	0.089949108	0.085558228	0.073941577	0.222911795	0.165979551	0.102780711	0.001449417	0.073970805	0.110956208	4.41E-09	Sandy Loam
11490	10795	10536	10790	16582	15788	12574	5052	0.1298	0.1159	0.11072	0.1158	0.23164	0.21576	0.15148	0.00104	0.269679994	0.240800549	0.230038281	0.240592783	0.481268673	0.448275466	0.314723617	0.002160764	0.211603098	0.317404647	7.50E-09	Clay Loam
9790	8878	8320	7679	14516	10158	7858	5048	0.0958	0.07756	0.0664	0.05358	0.19032	0.10316	0.05716	0.00096	0.102098632	0.082659394	0.070765649	0.057102763	0.202833108	0.109942536	0.06091814	0.001023118	0.011520886	0.017281328	8.35E-10	Sandy Loam
9975	9167	8697	8025	15069	11507	9091	5067	0.0995	0.08334	0.07394	0.20138	0.13014	0.08182	0.08182	0.00134	0.106041899	0.088819416	0.078801387	0.214620278	0.138696409	0.087199479	0.087199479	0.002784062	0.178271554	0.267407332	1.03E-08	Sandy Loam
11806	11096	10909	10992	16723	14850	12035	5107	0.13612	0.12192	0.11818	0.11984	0.23446	0.197	0.1407	0.00214	0.148415924	0.132933217	0.128855377	0.130665327	0.255639124	0.214795306	0.153409642	0.002333309	0.20678333	0.310174995	7.03E-09	Loam
10445	9747	9539	9323	16644	13551	10324	5101	0.1089	0.09494	0.09078	0.08646	0.23288	0.17102	0.10648	0.00202	-0.110144106	-0.096024623	-0.091817098	-0.087447745	-0.235540491	-0.172973784	-0.107696459	-0.002043077	0.050949254	0.076423882	2.67E-09	Clay Loam
10414	9684	9102	9418	12777	12567	10126	5056	0.10828	0.09368	0.08204	0.08836	0.15554	0.15134	0.10252	0.10828	-0.109517023	-0.094750228	-0.082977249	-0.089369451	-0.157316935	-0.153068953	-0.103691219	-0.109517023	0.036225952	0.054338928	1.92E-09	Loam
10837	10269	10076	10053	15637	14463	11434	5057	0.11674	0.10538	0.10152	0.10106	0.21274	0.18926	0.12868	0.00114	0.12441539	0.112308496	0.108194709	0.107704465	0.226727172	0.201703415	0.137140418	0.00236853	0.179882526	0.269823789	7.39E-09	Loam
11241	10621	10268	9779	15219	13871	11206	5374	0.12482	0.11242	0.10536	0.09558	0.20438	0.17742	0.12412	0.00748	0.133026631	0.11981136	0.112287181	0.101864168	0.217817521	0.189084962	0.132280608	0.007971793	0.068000953	0.10200143	3.07E-09	Silt Loam
11477	11013	11242	11306	16287	14950	12668	5350	0.12954	0.12026	0.12484	0.12612	0.22574	0.199	0.15336	0.007	0.138056961	0.128166822	0.133047946	0.134412103	0.240581892	0.212083798	0.163443072	0.007460234	0.056811546	0.085217319	2.16E-09	Silt Loam
12065	11701	11923	12774	17065	18135	15315	5062	0.1413	0.13402	0.13846	0.15548	0.2413	0.2627	0.2063	0.00124	0.154063841	0.146126228	0.1509673	0.169524742	0.263096991	0.286430086	0.224935389	0.001352011	0.143805087	0.215707631	4.21E-09	Loam
10705	9970	9685	8958	18608	13839	10609	5106	0.1141	0.0994	0.0937	0.07916	0.27216	0.17678	0.11218	0.1141	-0.36418573	-0.317266096	-0.299072769	-0.252663825	-0.868683509	-0.564248496	-0.358057452	-0.36418573	0.084376757	0.126565135	4.36E-09	Silty Clay Loam
10652	9811	9243	8558	16356	11371	8808	5795	0.11304	0.09622	0.08486	0.22712	0.12742	0.07616	0.07616	0.0159	0.120472123	0.102546246	0.090439352	0.242052624	0.135797576	0.081167347	0.081167347	0.03303476	0.141151086	0.21172663	7.37E-09	Loam
9830	8970	8854	7894	17989	11559	8301	5069	0.0966	0.0794	0.07708	0.25978	0.13118	0.06602	0.06602	0.00138	0.102951231	0.08462037	0.082147835	0.276859945	0.139804787	0.070360665	0.070360665	0.002867168	0.188402817	0.282604226	1.12E-08	Sandy Loam
10056	9277	9110	8678	15278	11775	8990	5046	0.10112	0.08554	0.0822	0.1355	0.0798	0.00092	0.00092	0.00092	0.10776841	0.091164061	0.087604463	0.144408817	0.085046669	0.000980488	0.000980488	0.001911445	0.017659045	0.026488567	1.08E-09	Silt Loam
11202	10538	10183	10839	15368	15932	12362	5050	0.12404	0.11076	0.10366	0.11678	0.20736	0.21864	0.14724	0.001	0.257712684	0.230121387	0.215370017	0.242628888	0.430823139	0.45425912	0.305914347	0.002077658	0.172816423	0.259224635	6.45E-09	Silty Clay Loam
10598	9807	9600	9379	13893	10668	8934	5318	0.11196	0.09614	0.092	0.08758	0.17786	0.11336	0.07868	0.11196	-0.119779873	-0.102854921	-0.098425762	-0.093697046	-0.190282674	-0.121277656	-0.084175423	-0.119779873	-0.024299678	-0.036449517	-1.35E-09	Loam
11565	11152	11703	14100	15953	17289	15110	5058	0.1313	0.12304	0.13406	0.182	0.21906	0.24578	0.2022	0.00116	0.139932677	0.1311296	0.14287414	0.193966087	0.233462697	0.261939477	0.215494191	0.001236267	0.061657738	0.092486607	1.85E-09	Silty Clay Loam
11854	11241	11048	11227	16906	14681	12358	5180	0.13708	0.12482	0.12096	0.12454	0.23812	0.19362	0.14716	0.0036	0.497982812	0.45344481	0.439422242	0.452427629	0.865039883	0.703380741	0.534601332	0.013078043	0.201862581	0.302793872	6.66E-09	Silt Loam
10732	10035	9971	9937	16181	14558	11859	5064	0.11464	0.1007	0.09942	0.09874	0.22362	0.19116	0.13718	0.00128	0.12217732	0.107320796	0.105956639	0.105231931	0.238322507	0.203728336	0.146199273	0.001364157	0.088181318	0.132271977	4.06E-09	Sandy Loam
10056	9235	9042	8452	15819	12123	9135	5070	0.10112	0.0847	0.08084	0.06904	0.21638	0.14246	0.0827	0.0014	0.10776841	0.090268833	0.086155046	0.073579223	0.230606493	0.151826421	0.088137337	0.001492047	0.303530963	0.455296444	1.49E-08	Silt Loam
10311	9442	8891	8061	18489	12500	8784	5051	0.10622	0.08884	0.07782	0.06122	0.26978	0.15	0.07568	0.10622	-0.107433489	-0.089854935	-0.078709039	-0.061919396	-0.272862047	-0.151713645	-0.076544591	-0.107433489	0.042920748	0.064381122	2.70E-09	Loam
11341	10637	10470	10304	16799	15840	12121	5055	0.12682	0.11274	0.1094	0.10608	0.23598	0.2168	0.14242	0.0011	0.263488573	0.23423515	0.227295773	0.220397949	0.490285708	0.45043623	0.295900036	0.002285424	0.239641368	0.359462052	8.82E-09	Silt Loam
10070	9100	8619	8063	12747	11089	8910	5051	0.1014	0.082	0.07238	0.06126	0.15494	0.12178	0.0782	0.00102	0.108041882	0.087371147	0.07712102	0.06527264	0.165088848	0.129756809	0.083322241	0.001086812	0.225084094	0.337626141	1.25E-08	Sandy Loam
10897	9903	9243	8310	20024	11811	8445	5062	0.11794	0.09806	0.08486	0.0662	0.30048	0.13622	0.0689	0.00124	0.245038971	0.203735132	0.176310048	0.137540952	0.624294642	0.283018557	0.143150628	0.002576296	0.413425566	0.62013835	1.78E-08	Silty Clay Loam
11018	15118	14488	10057	9896	10316	12181	5055	0.12036	0.20236	0.18976	0.10114	0.09792	0.10632	0.14362	0.0011	0.250066903	0.42043485	0.394256361	0.210134319	0.20344426	0.220896586	0.298393226	0.002285424	0.012712904	0.019069357	4.13E-10	Clay Loam
10443	9627	9208	8518	19035	12557	9161	5108	0.10886	0.09254	0.08416	0.07036	0.2807	0.15114	0.08322	0.00216	-0.110103649	-0.093597205	-0.085121469	-0.071163814	-0.283906801	-0.152866669	-0.08417073	-0.002184676	0.036370835	0.054556253	2.14E-09	Clay Loam
10824	10232	10140	10543	15256	14098	12109	5067	0.11648	0.10464	0.1028	0.11086	0.20512	0.18196	0.14218	0.00134	0.124138295	0.111519842	0.109558866	0.118148793	0.218606174	0.193923457	0.151528012	0.001428102	0.069132968	0.103699453	3.00E-09	Sandy Loam
10171	9369	9154	8697	14819	11926	9220	5059	0.10342	0.08738	0.08308	0.07394	0.19638	0.13852	0.0844	0.00118	0.11021963	0.093125036	0.088542321	0.078801387	0.209291539	0.147627375	0.089949108	0.001257582	0.029190155	0.043785232	1.74E-09	Silt Loam
10234	9500	9527	8925	18300	14447	10464	5058	0.10468	0.09	0.09054	0.0785	0.266	0.18894	0.10928	0.00116	0.111562472	0.095917296	0.096492799	0.083661197	0.283488896	0.201362376	0.116464912	0.001236267	0.079374903	0.119062355	4.34E-09	Sandy Loam
10517	9826	9666	9613	13807	13372	11074	5068	0.11034	0.09652	0.09332	0.16744	0.12148	0.00136	0.00136	0.00136	0.117594604	0.102865971	0.099455578	0.1784488	0.129467034	0.001449417	0.001449417	0.002825615	0.070624063	0.105936095	3.49E-09	Silt Loam
11668	11055	10771	11006	17601	17011	13776	5053	0.13336	0.1211	0.11542	0.12012	0.25202	0.24022	0.17552	0.00106	0.277076456	0.25160437	0.239803273	0.249568265	0.523611341	0.499094977	0.364670512	0.002202317	0.214334154	0.321501231	7.25E-09	Silty Clay Loam
10435	9599	9402	8583	19251	12676	9636	5084	0.1087	0.09198	0.08804	0.07166	0.28502	0.15352	0.09272	0.1087	-0.346949946	-0.293582853	-0.281007114	-0.228725236	-0.909730209	-0.490006953	-0.295944793	-0.346949946	0.057796806	0.086695208	3.32E-09	Clay Loam
10970	10155	9805	9357	14247	11584	9303	5601	0.1194	0.1031	0.0961	0.08714	0.18494	0.13168	0.08606	0.01202	0.127250279	0.109878591	0.102418357	0.092869257	0.197099385	0.140337661	0.091718249	0.012810288	0.207168277	0.310752415	9.03E-09	Clay Loam
10586	9863	9972	9338	19240	14509	10915	5058	0.11172	0.09726	0.09944	0.08676	0.2848	0.19018	0.1183	0.00116	0.119065336	0.103654624	0.105977954	0.092464273	0.303524953	0.202683903	0.126077956	0.001236267	0.346490307	0.519735461	0.000000014	Sandy Loam
10546	9736	9521	8650	17670	12315	9337	5119	0.11092	0.09472	0.09042	0.073	0.2534	0.1463	0.08674	0.00238	-0.351755808	-0.300381447	-0.286745043	-0.231501749	-0.803596482	-0.463954875	-0.275074818	-0.007547591	0.342705167	0.514057751	1.52E-08	Silty Clay Loam
10353	9545	8877	8909	12584	11996	9656	5065	0.10706	0.0909	0.07754	0.07818	0.15168	0.13992	0.09312	0.10706	-0.108283085	-0.091938469	-0.07842584	-0.079073152	-0.153412838	-0.141518488	-0.094183831	-0.108283085	0.040237005	0.060355508	2.27E-09	Loam
12013	11449	11207	11133	15287	14443	12425	5610	0.14026	0.12898	0.12414	0.12266	0.20574	0.18886	0.1485	0.0122	0.149481776	0.137460142	0.132301923	0.130724616	0.219266938	0.201277116	0.158263538	0.013002122	0.157229372	0.235844058	5.33E-09	Clay Loam
10456	8818	9690	9327	15930	13076	8243	5063	0.10912	0.07636	0.0938	0.08654	0.2186	0.16152	0.06486	0.00126	0.116267556	0.081361717	0.099944069	0.092208526	0.232918693	0.17209985	0.069108447	0.001342532	0.261432474	0.392148711	1.26E-08	Silt Loam
11494	11082	11103	11491	15245	15216	13301	5066	0.12988	0.12164	0.12206	0.12982	0.2049	0.20432	0.16602	0.00132	0.138419315	0.129637554	0.130085168	0.13835537	0.21837171	0.217753576	0.176935438	0.002742508	0.139476542	0.209214813	4.81E-09	Loam
9904	9015	8565	8041	12012	10194	8335	5052	0.09808	0.0803	0.0713	0.06082	0.14024	0.10388	0.0667	0.00104	0.104528537	0.085579543	0.075987813	0.064818777	0.149460461	0.110709874	0.071085373	0.001108378	0.198025233	0.29703785	1.14E-08	Loam
9687	8865	8286	7764	12395	9906	8073	5073	0.09374	0.0773	0.06572	0.05528	0.1479	0.09812	0.06146	0.00146	0.099903192	0.082382299	0.070040941	0.058914534	0.157624089	0.104571167	0.065500855	0.001555992	0.019511271	0.029266907	1.39E-09	Sandy Loam
10116	9281	8783	8326	13378	10856	8774	5139	0.10232	0.08562	0.07566	0.06652	0.16756	0.11712	0.07548	0.10232	-0.326586187	-0.273282929	-0.241492483	-0.212319323	-0.534819991	-0.373825002	-0.240917957	-0.326586187	0.02619883	0.039298246	1.65E-09	Silty Clay Loam
10919	10229	9727	9981	14006	12671	9939	5298	0.11838	0.10458	0.09454	0.09962	0.18012	0.15342	0.09878	0.00596	-0.119732408	-0.105774753	-0.095620053	-0.100758089	-0.182177745	-0.155172716	-0.099908492	-0.006028089	-0.002108434	-0.003162651	-1.03E-10	Clay Loam
10875	10151	9633	9754	13660	13000	10424	5303	0.1175	0.10302	0.09266	0.09508	0.1732	0.16	0.10848	0.00606	-0.118842355	-0.104196931	-0.093718576	-0.096166222	-0.175178689	-0.161827888	-0.109719308	-0.006129231	0.03320448	0.04980672	1.62E-09	Clay Loam
11710	10975	10707	10156	18786	12984	10722	5764	0.1342	0.1195	0.11414	0.10312	0.27572	0.15968	0.11444	0.1342	-0.428341148	-0.381421514	-0.364313403	-0.329139636	-0.880046359	-0.509668514	-0.365270946	-0.428341148	0.027109876	0.040664815	1.18E-09	Silty Clay Loam
10005	9182	8669	8425	12326	10617	8436	5061	0.1001	0.08364	0.0685	0.14652	0.11234	0.06872	0.06872	0.00122	0.10665673	0.08911857	0.072986873	0.156117323	0.119698472	0.073221284	0.073221284	0.001299912	-0.074488951	-0.111733426	-3.56E-09	Silty Clay Loam
10494	9819	9700	9684	13944	12803	10525	5046	0.10988	0.09638	0.094	0.09368	0.17888	0.15606	0.1105	0.00092	0.11710436	0.102716766	0.100180286	0.099839247	0.190640954	0.16632059	0.117765124	0.000980488	0.041615122	0.062422683	2.10E-09	Silt Loam
10543	9767	9615	8926	16838	13030	10306	5311	0.11086	0.09534	0.0923	0.07852	0.23676	0.1606	0.10612	0.11086	-0.118603043	-0.101999045	-0.098746716	-0.084004248	-0.253296559	-0.171817146	-0.113531977	-0.118603043	0.071755408	0.107633111	3.84E-09	Loam
10625	9846	9663	9239	15964	12835	10047	5078	0.1125	0.09692	0.09326	0.08478	0.21928	0.1567	0.10094	0.00156	-0.113785234	-0.098027243	-0.09432543	-0.085748552	-0.22178512	-0.158490188	-0.102093169	-0.001577822	0.041895676	0.062843513	2.21E-09	Clay Loam
11622	10998	10719	11242	16282	16366	13148	5060	0.13244	0.11996	0.11438	0.12484	0.22564	0.22732	0.16296	0.0012	0.27516501	0.24923584	0.237642509	0.259374811	0.468802725	0.472293191	0.338575129	0.002493189	0.185598377	0.278397566	6.33E-09	Clay Loam
9891	9064	8513	8422	13511	10571	8701	5052	0.09782	0.08128	0.07026	0.17022	0.11142	0.07402	0.07402	0.00104	0.104251443	0.086623975	0.074879435	0.181411578	0.118745612	0.078886647	0.078886647	0.002160764	0.113146949	0.169720423	6.66E-09	Sandy Loam
11078	10335	9984	10106	14706	14780	11931	5071	0.12156	0.1067	0.09968	0.10212	0.19412	0.1956	0.13862	0.00142	0.252560093	0.221686096	0.207100938	0.212170423	0.403314949	0.406389883	0.288004936	0.002950274	0.187816443	0.281724664	7.57E-09	Clay Loam
10337	9551	9302	8760	15374	11451	9220	5088	0.10674	0.09102	0.08604	0.0752	0.20748	0.12902	0.0844	0.10674	-0.340693995	-0.290518713	-0.27462349	-0.24002425	-0.66223712	-0.411807563	-0.269388919	-0.340693995	0.025583982	0.038375973	1.49E-09	Clay Loam
12192	11562	11302	11176	16569	13450	11758	5812	0.14384	0.13124	0.12604	0.12352	0.23138	0.169	0.13516	0.14384	-0.459110214	-0.418893385	-0.402295964	-0.394252598	-0.738521422	-0.5394162	-0.431405288	-0.459110214	0.025377169	0.038065754	9.58E-10	Silty Clay Loam
10480	9755	9480	9493	13158	13157	11210	5056	0.1096	0.0951	0.0896	0.08986	0.16316	0.16314	0.1242	0.00112	0.116805951	0.101352609	0.095490996	0.095768091	0.173887399	0.173866084	0.132365868	0.001193637	0.161803011	0.242704516	7.52E-09	Loam
10408	9693	9221	8942	13908	13543	10714	5057	0.10816	0.09386	0.08442	0.17816	0.17086	0.11428	0.11428	0.00114	0.115271274	0.100031082	0.089970423	0.189873615	0.182093657	0.12179365	0.12179365	0.00236853	0.204625306	0.306937959	9.80E-09	Sandy Loam
10486	9775	9226	9464	13460	13151	10407	5050	0.10972	0.0955	0.08452	0.08928	0.1692	0.16302	0.10814	0.10972	-0.110973474	-0.096591021	-0.085485582	-0.090299961	-0.171132991	-0.164882389	-0.109375424	-0.110973474	0.047456092	0.071184138	2.45E-09	Loam
11156	15628	14759	10363	10156	10498	12936	5050	0.12312	0.21256	0.19518	0.10726	0.10312	0.10996	0.15872	0.001	0.255801239	0.44162696	0.405517266	0.222849585	0.214248081	0.228459261	0.32976586	0.002077658	0.006471406	0.009707109	1.99E-10	Clay Loam
9656	8627	8026	6955	13035	9907	7061	5062	0.09312	0.07254	0.06052	0.0391	0.1607	0.09814	0.04122	0.00124	0.099219527	0.0772915	0.064484169	0.04166112	0.171226139	0.104568346	0.043919984	0.001321222	0.304152076	0.456228114	1.94E-08	Sandy Loam
10414	9662	9658	9096	16980	13003	9897	5079	0.10828	0.09324	0.09316	0.08192	0.2396	0.16006	0.09794	0.00158	0.115399164	0.099370318	0.099285058	0.087306054	0.255353156	0.170583581	0.104379333	0.001683881	0.302346986	0.453520479	1.32E-08	Clay Loam
10877	10361	10185	9815	17777	14341	11214	5063	0.11754	0.10722	0.1037	0.0963	0.25554	0.18682	0.12428	0.00126	0.125239081	0.114243103	0.110492536	0.102607823	0.272278329	0.199057046	0.132420563	0.001342532	0.288561902	0.432842853	1.10E-08	Silt Loam
11418	15781	17510	10986	10747	10779	12681	5052	0.12836	0.21562	0.2502	0.11972	0.11494	0.11558	0.15362	0.00104	0.266688166	0.447984593	0.519830003	0.248737202	0.238805997	0.240135699	0.319169805	0.002160764	-0.009510682	-0.014266023	-2.77E-10	Clay Loam
11305	10527	10229	10298	15190	14696	12076	5051	0.1261	0.11054	0.10458	0.2038	0.19392	0.19392	0.14152	0.00102	0.261992659	0.229664303	0.217281462	0.423426677	0.402899417	0.402899417	0.294030144	0.002119211	-0.016529479	-0.024794218	-5.26E-10	Silty Clay Loam
11591	15446	18589	10460	10780	10865	12151	5047	0.13182	0.20892	0.27178	0.1092	0.1156	0.1173	0.14302	0.00094	0.273876863	0.434064286	0.56466586	0.226880241	0.240177252	0.24370927	0.297146631	0.001952998	0.018991794	0.028487691	5.77E-10	Clay Loam
10057	9294	8855	8507	14018	11602	9488	5036	0.10114	0.08588	0.0771	0.13204	0.08976	0.00072	0.00072	0.00072	0.107789725	0.091526415	0.08216915	0.14072133	0.095661516	0.000767338	0.000767338	0.001495914	0.054515143	0.081772715	3.27E-09	Sandy Loam
11334	10504	10115	9245	21469	14733	10406	5070	0.12668	0.11008	0.1023	0.0849	0.32938	0.19466	0.10812	0.0014	0.138123195	0.120023692	0.111540913	0.092569145	0.35913339	0.21224393	0.117886642	0.001526464	0.3979944	0.5969916	1.47E-08	Silt Loam
10780	9995	9732	9257	15776	12139	9610	5864	0.1156	0.0999	0.09464	0.08514	0.21552	0.14278	0.0922	0.01728	0.123200437	0.106468198	0.100862365	0.090737762	0.22968995	0.152167461	0.098261941	0.035901928	0.134698074	0.202047112	6.42E-09	Loam
9986	9160	8830	7834	15881	11653	8632	5063	0.09972	0.0832	0.0766	0.05668	0.21762	0.13306	0.07264	0.00126	0.106276363	0.088670211	0.081636276	0.060406581	0.231928021	0.141808393	0.077415915	0.001342842	0.048463501	0.072695251	3.22E-09	Silt Loam
10341	9654	9410	9116	13804	12305	9901	5074	0.10682	0.09308	0.0882	0.08232	0.17608	0.1461	0.09802	0.00148	0.113843172	0.099199799	0.09399895	0.087732353	0.18765686	0.155705743	0.104464592	0.003074934	0.148872602	0.223308902	7.36E-09	Loam
9673	8778	8169	7345	13733	9674	7447	5055	0.09346	0.07556	0.06338	0.0469	0.17466	0.09348	0.04894	0.0011	0.099604783	0.080527898	0.067547091	0.049983568	0.186143498	0.099626098	0.052157694	0.001172323	0.006895619	0.010343429	5.31E-10	Sandy Loam
10700	9829	9366	8771	14698	11177	8920	5786	0.114	0.09658	0.08732	0.19396	0.12354	0.0784	0.0784	0.01572	0.121495241	0.102929916	0.093061092	0.206712429	0.131662474	0.083554622	0.083554622	0.032660782	0.120613595	0.180920393	6.24E-09	Loam
10896	10164	9760	9776	13163	11801	9933	5130	0.11792	0.10328	0.0952	0.09552	0.16326	0.13602	0.09866	0.11792	-0.376378452	-0.329650326	-0.303860487	-0.304881866	-0.5210952	-0.434150246	-0.314904156	-0.376378452	0.007965904	0.011948856	3.98E-10	Silty Clay Loam
10822	100966	9750	9389	15376	12819	10616	5093	0.11644	1.91932	0.095	0.08778	0.20752	0.15638	0.11232	0.11644	-0.37165457	-6.126108291	-0.303222124	-0.280177243	-0.662364792	-0.499135535	-0.358504305	-0.37165457	0.061334666	0.092002	3.05E-10	Silty Clay Loam
11839	11124	10873	10062	18313	13100	11012	5739	0.13678	0.12248	0.11746	0.10124	0.26626	0.162	0.12024	0.13678	-0.436576023	-0.390933114	-0.374910218	-0.32313903	-0.849851819	-0.517073517	-0.383783455	-0.436576023	0.045079245	0.067618867	1.93E-09	Silty Clay Loam
11384	10481	10116	9465	19366	13306	10285	5051	0.12768	0.10962	0.10232	0.0893	0.28732	0.16612	0.1057	0.00102	0.139213526	0.119522139	0.111562719	0.097366603	0.313274047	0.181125869	0.11524804	0.001112138	0.343415074	0.515122611	1.29E-08	Silt Loam
11234	10581	10513	10409	16181	13225	11329	5050	0.12468	0.11162	0.11026	0.10818	0.22362	0.1645	0.12658	0.001	0.132877427	0.118958761	0.117509345	0.115292589	0.238322507	0.175315501	0.134902347	0.001065748	0.042322201	0.063483301	1.84E-09	Sandy Loam
9714	8885	8483	8034	13005	10363	8129	5070	0.09428	0.0777	0.06966	0.06068	0.1601	0.10726	0.06258	0.0014	0.100455509	0.08278949	0.074222855	0.064654649	0.170586838	0.114285723	0.066679102	0.001491703	0.236275488	0.354413233	1.34E-08	Silt Loam
9765	8867	8685	7659	16603	11470	8388	5048	0.0953	0.07734	0.0737	0.1294	0.06776	0.00096	0.00096	0.00096	0.101565759	0.082424929	0.078545608	0.137907756	0.072215066	0.001023118	0.001023118	0.001994552	0.045429052	0.068143578	3.20E-09	Silt Loam
10418	9676	9239	9365	11560	12635	11198	5054	0.10836	0.09352	0.08478	0.0873	0.1312	0.1527	0.12396	0.00108	0.115484424	0.099668728	0.090354092	0.093039777	0.139826102	0.162739678	0.132110088	0.001151008	0.104898447	0.15734767	5.24E-09	Loam
12226	11591	11551	11539	18563	15105	12185	5287	0.14452	0.13182	0.13102	0.13078	0.27126	0.2021	0.1437	0.00574	0.157574709	0.143727499	0.142855233	0.142593554	0.295763323	0.220355997	0.156680637	0.006258503	0.233339977	0.350009966	7.07E-09	Silt Loam
10390	9593	9396	8264	20867	11824	8668	5160	0.1078	0.09186	0.08792	0.06528	0.31734	0.13648	0.07336	0.1078	-0.344077316	-0.293199835	-0.280624097	-0.208361477	-1.012889568	-0.435618479	-0.234151316	-0.344077316	0.023860146	0.03579022	1.47E-09	Silty Clay Loam
10573	9783	9452	9326	12780	10700	8707	5315	0.11146	0.09566	0.08904	0.08652	0.1556	0.07414	0.07414	0.11146	-0.11924495	-0.102341396	-0.09525902	-0.09256301	-0.166467919	-0.079318326	-0.079318326	-0.11924495	-0.189556476	-0.284334714	-9.35E-09	Loam
10057	9294	8855	8507	14018	11602	9488	5036	0.10114	0.08588	0.0771	0.18036	0.13204	0.08976	0.08976	0.00072	0.107789725	0.091526415	0.08216915	0.19221826	0.14072133	0.095661516	0.095661516	0.001495914	0.153911184	0.230866776	8.44E-09	Sandy Loam
11634	11112	11274	11435	14482	14523	12282	5331	0.13268	0.12224	0.12548	0.1287	0.18964	0.19046	0.14564	0.00662	0.141403409	0.130277002	0.133730025	0.137161733	0.202108399	0.202982312	0.155215499	0.00705525	0.03571278	0.05356917	1.36E-09	Silt Loam
11071	10504	10174	10352	15671	12871	10251	5101	0.12142	0.11008	0.10348	0.10704	0.21342	0.15742	0.10502	0.00202	0.441093325	0.39989749	0.375921078	0.388853809	0.775309977	0.571873754	0.381515574	0.007338235	0.204396111	0.306594167	7.81E-09	Silty Clay Loam
10408	9694	9536	9337	14115	12908	10552	5052	0.10816	0.09388	0.09072	0.15816	0.11104	0.00104	0.00104	0.00104	0.115271274	0.100052397	0.096684634	0.168558661	0.118340628	0.001108378	0.001108378	0.002160764	0.061089044	0.091633566	3.18E-09	Silt Loam
10145	9278	9104	8381	16042	11825	8982	5051	0.1029	0.08556	0.06762	0.22084	0.1365	0.07964	0.07964	0.00102	0.109640135	0.091164334	0.072049232	0.235305417	0.145440995	0.084856563	0.084856563	0.001086812	-0.151325941	-0.226988912	-5.99E-09	Silty Clay Loam
12028	11424	10973	11024	15692	13137	11421	5962	0.14056	0.12848	0.11946	0.12048	0.21384	0.16274	0.12842	0.14056	-0.448641072	-0.410083985	-0.381293842	-0.38454949	-0.682537043	-0.519435458	-0.409892476	-0.448641072	0.017687681	0.026531521	6.90E-10	Silty Clay Loam
11021	10460	10511	13354	13138	8048	7204	5055	0.12042	0.1092	0.16708	0.16276	0.06096	0.04408	0.04408	0.0011	0.128307726	0.116352796	0.17802404	0.173421073	0.06495299	0.046967319	0.046967319	0.001172052	-0.240252997	-0.360379496	-1.15E-08	Loam
11726	11133	10687	10527	18838	13386	10463	5177	0.13452	0.12266	0.11374	0.11054	0.27676	0.16772	0.10926	0.00354	0.48868287	0.445597984	0.4131935	0.401568573	1.005410876	0.609291488	0.396918602	0.012860076	0.283024008	0.424536012	9.41E-09	Silt Loam
9798	8924	8572	8103	13887	10762	8420	5039	0.09596	0.07848	0.07144	0.06206	0.17774	0.11524	0.0684	0.00078	0.102269152	0.083639882	0.076137018	0.066140304	0.189426001	0.122816768	0.072897145	0.000831283	0.019185378	0.028778067	1.30E-09	Sandy Loam
9656	8612	8024	6977	13035	9769	7101	5066	0.09312	0.07224	0.06048	0.03954	0.1607	0.09538	0.04202	0.00132	0.099219527	0.07697185	0.064441549	0.042129941	0.171226139	0.101627561	0.044772386	0.001406462	0.302718369	0.454077553	1.93E-08	Sandy Loam
11102	10156	9836	8836	20219	13355	9461	5045	0.12204	0.10312	0.09672	0.07672	0.30438	0.1671	0.08922	0.0009	0.253557368	0.214248081	0.200951071	0.159397913	0.632397507	0.347176633	0.185368637	0.001869892	0.391774221	0.587661332	1.57E-08	Silty Clay Loam
11608	10927	10714	10633	15660	14175	11493	5056	0.13216	0.11854	0.11428	0.11266	0.2132	0.1835	0.12986	0.00112	0.144098211	0.129247896	0.124603084	0.122836747	0.232458676	0.200075831	0.141590449	0.001221171	0.191191572	0.286787358	6.91E-09	Loam
11214	10561	10882	12005	17911	15933	13969	5165	0.12428	0.11122	0.11764	0.1401	0.25822	0.21866	0.17938	0.0033	0.132451128	0.118532462	0.125374563	0.149311257	0.275197378	0.233036398	0.191173828	0.006856271	0.140597036	0.210895554	4.86E-09	Loam
10569	9767	9492	9215	14492	11700	9467	5339	0.11138	0.09534	0.08984	0.0843	0.18984	0.134	0.08934	0.11138	-0.119159363	-0.101999045	-0.096114896	-0.090187954	-0.20309942	-0.143359262	-0.095579974	-0.119159363	0.01348892	0.02023338	7.39E-10	Loam
12508	12157	12415	13281	15821	16713	15025	5090	0.15016	0.14314	0.1483	0.16562	0.21642	0.23426	0.2005	0.0018	-0.151875473	-0.144775274	-0.149994224	-0.167512092	-0.218892447	-0.236936256	-0.202790572	-0.001820564	0.061612379	0.092418569	1.80E-09	Clay Loam
11612	11184	11349	11765	15457	15647	13461	5362	0.13224	0.12368	0.12698	0.1353	0.20914	0.21294	0.16922	0.00724	0.14093448	0.131811679	0.135328647	0.144195668	0.22289048	0.226940321	0.180345831	0.007716014	0.067232221	0.100848331	2.39E-09	Silt Loam
9985	9125	8587	7976	14046	10197	8190	5103	0.0997	0.0825	0.07174	0.05952	0.18092	0.10394	0.0638	0.00206	0.196894603	0.162926828	0.14167722	0.117544301	0.357293597	0.205268055	0.125996747	0.004068234	0.275633457	0.413450186	1.49E-08	Silt Loam
9962	9157	9073	8201	17852	12607	9100	5053	0.09924	0.08314	0.08146	0.06402	0.25704	0.15214	0.082	0.00106	0.105764805	0.088606266	0.08681581	0.06822917	0.273939796	0.162142859	0.087391314	0.001129693	0.051962314	0.077943471	3.29E-09	Silt Loam
10533	9956	9852	10214	13109	13442	11462	5733	0.11066	0.09912	0.09704	0.10428	0.16218	0.16884	0.12924	0.01466	0.25572998	0.229061591	0.22425481	0.240986105	0.374790242	0.390181185	0.298667474	0.033878561	0.124126399	0.186189598	5.43E-09	Sandy Loam
9785	8934	8263	7825	12027	10355	8433	5071	0.0957	0.07868	0.06526	0.0565	0.14054	0.1071	0.06866	0.00142	0.101992058	0.083853031	0.069550697	0.060214747	0.149780186	0.114141582	0.073174239	0.001513362	0.037396974	0.056095461	2.58E-09	Sandy Loam
11283	10706	10828	10609	16356	14303	11337	5343	0.12566	0.11412	0.11656	0.11218	0.22712	0.18606	0.12674	0.00686	0.13392186	0.121623131	0.124223555	0.11955558	0.242052624	0.198293022	0.135072867	0.007311029	0.213128129	0.319692194	7.74E-09	Silt Loam
11311	10707	10489	11190	16248	16148	12584	5082	0.12622	0.11414	0.10978	0.1238	0.22496	0.22296	0.15168	0.00164	0.262241978	0.237143871	0.228085283	0.257214046	0.467389918	0.463234602	0.315139148	0.003407359	0.184342882	0.276514323	6.50E-09	Silty Clay Loam
10075	9118	8930	7707	18762	11898	8441	5299	0.1015	0.08236	0.0786	0.05414	0.27524	0.13796	0.06882	0.1015	-0.108589292	-0.088112454	-0.084089836	-0.057921421	-0.294464204	-0.147595849	-0.073626749	-0.108589292	0.045454545	0.068181818	3.09E-09	Loam
11552	10897	10713	10526	17865	13955	11296	5077	0.13104	0.11794	0.11426	0.11052	0.2573	0.1791	0.12592	0.00154	0.476040762	0.428451217	0.415082551	0.401495917	0.934716789	0.650632635	0.457440879	0.005594496	0.258497411	0.387746117	8.96E-09	Clay Loam
11504	15175	16937	10562	10529	10783	11898	5048	0.13008	0.2035	0.23874	0.11124	0.11058	0.11566	0.13796	0.00096	0.270261738	0.42280338	0.496020044	0.231118663	0.229747409	0.240301911	0.286633682	0.001994552	0.010353713	0.015530569	3.20E-10	Clay Loam
10561	9999	9770	10339	14224	13975	11040	5096	0.11122	0.09998	0.0954	0.10678	0.18448	0.1795	0.1208	0.00192	-0.112490611	-0.101122201	-0.096489878	-0.107999887	-0.186587555	-0.181550662	-0.122180055	-0.001941935	0.032789186	0.049183778	1.54E-09	Clay Loam
10978	10255	9327	9191	12164	9761	8686	5280	0.11956	0.1051	0.08654	0.08382	0.14328	0.09522	0.07372	0.0056	0.276297456	0.242881086	0.199989811	0.193704021	0.331113244	0.220048877	0.170363403	0.012941333	0.139217982	0.208826973	6.48E-09	Sandy Loam
10768	10148	10162	10280	13328	13514	11380	5053	0.11536	0.10296	0.10324	0.1056	0.16656	0.17028	0.1276	0.00106	0.122944658	0.109729386	0.110027795	0.11254296	0.177510942	0.181475523	0.13598941	0.001129693	0.050784857	0.076177285	2.32E-09	Silt Loam
10051	9256	8770	8550	12333	10361	8560	5073	0.10102	0.08512	0.0754	0.071	0.14666	0.10722	0.0712	0.00146	0.107661836	0.090716447	0.080357379	0.075668089	0.156302562	0.114269471	0.075881238	0.003033381	0.09576437	0.143646555	5.52E-09	Loam
11211	10541	10226	10621	15798	15016	11615	5052	0.12422	0.11082	0.10452	0.11242	0.21596	0.20032	0.1323	0.00104	0.258086663	0.230246047	0.217156802	0.2335703	0.448690997	0.416196428	0.274874138	0.002160764	0.195957455	0.293936182	7.32E-09	Silty Clay Loam
10576	9819	9380	8849	14482	11398	9293	5090	0.11152	0.09638	0.0876	0.07698	0.18964	0.12796	0.08586	0.0018	-0.353658562	-0.305645734	-0.277802099	-0.244123351	-0.601397146	-0.405794024	-0.272284112	-0.005708262	0.24143843	0.362157644	1.12E-08	Clay Loam
10156	9306	8896	8736	14566	11901	9680	5055	0.10312	0.08612	0.07792	0.07472	0.19132	0.13802	0.0936	0.0011	0.109899906	0.091782194	0.083043063	0.07963267	0.203898855	0.147094501	0.099753987	0.001172323	0.250193116	0.375289675	1.23E-08	Sandy Loam
11655	11075	10896	11283	15064	14549	12312	5310	0.1331	0.1215	0.11792	0.12566	0.20128	0.19098	0.14624	0.0062	-0.134620574	-0.122888052	-0.119267153	-0.127095577	-0.203579483	-0.193161813	-0.147910689	-0.006270831	0.043610935	0.065416402	1.67E-09	Clay Loam
11591	10865	10780	10460	18589	15446	12151	5047	0.13182	0.1173	0.1156	0.1092	0.27178	0.20892	0.14302	0.00094	0.273876863	0.24370927	0.240177252	0.226880241	0.56466586	0.434064286	0.297146631	0.001952998	0.192465066	0.288697599	7.10E-09	Silty Clay Loam
10609	9932	10220	9734	20065	14873	11326	5058	0.11218	0.09864	0.1044	0.09468	0.3013	0.19746	0.12652	0.00116	0.11955558	0.105125356	0.111264063	0.100904995	0.321109791	0.210442546	0.134838403	0.001236267	0.346689486	0.520034229	1.33E-08	Silt Loam
10619	9788	9549	8872	16732	11874	9363	5116	0.11238	0.09576	0.09098	0.07744	0.23464	0.13748	0.08726	0.11238	-0.358695814	-0.305647901	-0.290391041	-0.247173908	-0.748926729	-0.438810291	-0.278517501	-0.358695814	0.026926241	0.040389361	1.51E-09	Silty Clay Loam
9828	8999	8876	7932	18397	12053	8643	5061	0.09656	0.07998	0.07752	0.14106	0.07286	0.00122	0.00122	0.00122	0.102908601	0.085238503	0.082616764	0.150334375	0.077650379	0.001300212	0.001300212	0.002534743	0.042895928	0.064343891	2.88E-09	Silt Loam
9694	8902	8673	7804	16746	12523	9222	5057	0.09388	0.07804	0.07346	0.05608	0.23492	0.15046	0.08444	0.00114	0.100052397	0.083170953	0.078289828	0.059767133	0.250365456	0.160352403	0.089991738	0.001214952	0.364236253	0.546354379	1.92E-08	Loam
13002	12235	11779	11414	16572	12556	10656	6997	0.16004	0.1447	0.13558	0.12828	0.23144	0.15112	0.11312	0.16004	-0.171218032	-0.154806606	-0.145049618	-0.137239747	-0.247604982	-0.161675013	-0.121020894	-0.171218032	-0.034345265	-0.051517898	-1.27E-09	Loam
10175	9327	8938	8203	15865	11278	8847	5141	0.1035	0.08654	0.07876	0.06406	0.2173	0.12556	0.07694	0.1035	-0.330352525	-0.276219396	-0.2513871	-0.204467466	-0.693580712	-0.400763894	-0.245578003	-0.330352525	0.037771261	0.056656891	2.38E-09	Silty Clay Loam
11753	11167	11019	10990	17547	13642	11487	5959	0.13506	0.12334	0.12038	0.1198	0.25094	0.17284	0.12974	0.13506	-0.431086106	-0.393678072	-0.384230309	-0.382379058	-0.800953262	-0.551672758	-0.414105667	-0.431086106	0.022111492	0.033167238	8.81E-10	Silty Clay Loam
10697	10003	9792	9690	15491	12994	10890	5082	0.11394	0.10006	0.09584	0.0938	0.20982	0.15988	0.1178	0.11394	-0.36367504	-0.319372692	-0.305903246	-0.29939195	-0.669705959	-0.510306876	-0.375995434	-0.36367504	0.058309038	0.087463557	2.84E-09	Silty Clay Loam
11505	10942	10928	10915	14218	13965	11835	5320	0.1301	0.11884	0.11856	0.1183	0.18436	0.1793	0.1367	0.0064	0.138653779	0.12665346	0.126355051	0.126077956	0.196481251	0.191088568	0.145687714	0.006820785	0.04043956	0.060659341	1.63E-09	Silt Loam
12536	11724	11185	10673	15849	11760	9865	6987	0.15072	0.13448	0.1237	0.11346	0.21698	0.1352	0.0973	0.15072	-0.161247075	-0.143872788	-0.132339856	-0.121384641	-0.23213502	-0.144643076	-0.104095942	-0.161247075	-0.039341708	-0.059012562	-1.64E-09	Loam
10398	9649	9362	8982	14317	13095	9814	5047	0.10796	0.09298	0.07964	0.18634	0.1619	0.09628	0.09628	0.00094	0.115031574	0.099070357	0.084856563	0.198545605	0.172504741	0.102586513	0.102586513	0.001001572	-0.044579016	-0.066868525	-1.69E-09	Silty Clay Loam
12744	12457	12601	13165	15568	17306	15814	5064	0.15488	0.14914	0.15202	0.1633	0.21136	0.24612	0.21628	0.00128	0.165063008	0.158945616	0.16201497	0.174036604	0.22525644	0.262301831	0.230499919	0.001364157	0.083632061	0.125448091	2.35E-09	Silt Loam
10468	9639	9177	8753	14159	11453	9424	5108	0.10936	0.09278	0.08354	0.07506	0.18318	0.12906	0.08848	0.00216	-0.346808647	-0.294229209	-0.264926796	-0.238034538	-0.580910827	-0.409282407	-0.280592805	-0.006849915	0.235946229	0.353919344	1.13E-08	Silty Clay Loam
10486	9775	9226	9464	13460	13151	10407	5050	0.10972	0.0955	0.08452	0.08928	0.1692	0.16302	0.10814	0.10972	-0.110973474	-0.096591021	-0.085485582	-0.090299961	-0.171132991	-0.164882389	-0.109375424	-0.110973474	0.047456092	0.071184138	2.45E-09	Loam
10525	9756	9552	9409	14120	13555	10721	5082	0.1105	0.09512	0.09104	0.08818	0.1824	0.1711	0.11442	0.00164	0.117765124	0.101373924	0.097025673	0.093977635	0.194392386	0.182349436	0.121942855	0.003407359	0.180543459	0.270815189	8.33E-09	Loam
10111	9296	8852	8615	14269	11567	9324	5046	0.10222	0.08592	0.07704	0.0723	0.18538	0.13134	0.08648	0.00092	0.108940733	0.091569045	0.082105205	0.077053561	0.197568314	0.139975307	0.092165864	0.000980488	0.039522827	0.059284241	2.37E-09	Sandy Loam
11662	11104	11116	12009	16746	17156	14068	5053	0.13324	0.12208	0.12232	0.23492	0.24312	0.18136	0.18136	0.00106	0.276827137	0.253640475	0.254139113	0.488083391	0.505120185	0.376804034	0.376804034	0.002202317	-0.086908548	-0.130362822	-2.56E-09	Silty Clay Loam
12690	12336	12599	13427	15771	18002	1540	5065	0.1538	0.14672	0.15198	0.16854	0.21542	0.26004	-0.0692	0.0013	-0.487739301	-0.465286803	-0.481967614	-0.534483627	-0.683152147	-0.824653627	0.219450973	-0.004122634	0.080279471	0.120419207	2.24E-09	Sandy Loam
11086	10441	10331	10367	14992	13857	11887	5043	0.12172	0.10882	0.10662	0.10734	0.19984	0.17714	0.13774	0.00086	0.129722813	0.115974668	0.113630023	0.114397361	0.212979026	0.188786553	0.146796092	0.000916543	0.068302328	0.102453492	2.95E-09	Sandy Loam
11144	10338	10070	9033	19866	14030	9922	5037	0.12288	0.10676	0.1014	0.08066	0.29732	0.1806	0.09844	0.00074	0.133979935	0.116403791	0.110559614	0.087946139	0.324177362	0.196913869	0.107332233	0.000806845	0.374857261	0.562285892	1.46E-08	Silt Loam
10734	10106	10154	10156	17501	15028	12008	5055	0.11468	0.10212	0.10308	0.10312	0.25002	0.20056	0.14016	0.0011	0.122219949	0.108834158	0.109857276	0.109899906	0.266458247	0.213746364	0.149375202	0.001172323	0.083558924	0.125338387	3.76E-09	Sandy Loam
10309	9593	9396	8264	20867	11824	8668	5160	0.10618	0.09186	0.08792	0.06528	0.31734	0.13648	0.07336	0.0032	-0.336724051	-0.291311653	-0.278816901	-0.207019646	-1.006366644	-0.432813133	-0.232643401	-0.010148022	0.432631904	0.648947856	1.91E-08	Silty Clay Loam
10957	10189	9755	9582	15797	13729	10628	5061	0.11914	0.10378	0.09164	0.09164	0.21594	0.17458	0.11256	0.00122	0.247532161	0.215619335	0.190396569	0.190396569	0.448649444	0.362717514	0.233861172	0.002534743	0.177898846	0.266848269	7.74E-09	Clay Loam
10436	9731	9466	9497	15598	13255	10273	5078	0.10872	0.09462	0.08932	0.08994	0.21196	0.1651	0.10546	0.00156	-0.10996205	-0.095700967	-0.090340418	-0.090967501	-0.214381494	-0.166986152	-0.106664807	-0.001577822	0.039251391	0.058877086	2.04E-09	Clay Loam
10874	10187	9925	9744	15357	12884	10660	5096	0.11748	0.10374	0.0985	0.09488	0.20714	0.15768	0.1132	0.11748	-0.374974054	-0.33111856	-0.314393466	-0.302839107	-0.661151903	-0.50328489	-0.3613131	-0.374974054	0.044893158	0.067339737	2.16E-09	Silty Clay Loam
10832	10000	9740	9197	17245	13280	10442	5359	0.11664	0.1	0.0948	0.08394	0.2449	0.1656	0.10884	0.11664	-0.124786749	-0.106984524	-0.101421329	-0.089802809	-0.262005099	-0.177166372	-0.116441956	-0.124786749	0.063394267	0.0950914	3.24E-09	Loam
10221	9471	9478	8696	18523	12968	9585	5055	0.10442	0.08942	0.08956	0.07392	0.27046	0.15936	0.0917	0.0011	0.111285378	0.095299162	0.095448367	0.078780072	0.288242131	0.169837558	0.097729067	0.001172323	0.361034571	0.541551857	1.61E-08	Clay Loam
10103	9349	9004	8202	15559	12312	9498	5068	0.10206	0.08698	0.08008	0.21118	0.14624	0.08996	0.08996	0.00136	0.108770213	0.092698737	0.085345078	0.225064605	0.155854948	0.095874666	0.095874666	0.002825615	0.20035098	0.30052647	1.09E-08	Sandy Loam
11945	11361	11228	11607	15957	14847	12385	5322	0.1389	0.12722	0.12456	0.13214	0.21914	0.19694	0.1477	0.00644	-0.140486835	-0.128673399	-0.125983011	-0.133649607	-0.221643521	-0.199189901	-0.149387369	-0.006513572	0.032427476	0.048641214	1.19E-09	Clay Loam
10009	9688	9353	9722	12747	12781	10550	5046	0.10018	0.09376	0.08706	0.09444	0.15494	0.15562	0.111	0.00092	0.10674197	0.099901449	0.092762586	0.10062599	0.165088848	0.16581339	0.118270699	0.000980262	0.134629935	0.201944902	6.30E-09	Sandy Loam
10998	10297	9832	9923	14583	13607	10872	5303	0.11996	0.10594	0.09664	0.09846	0.19166	0.17214	0.11744	0.00606	-0.121330459	-0.10715029	-0.097744044	-0.099584836	-0.193849581	-0.174106579	-0.11878167	-0.006129231	0.04563597	0.068453955	2.14E-09	Clay Loam
10112	9237	8843	8564	13040	11001	8790	5059	0.10224	0.08474	0.07128	0.1608	0.12002	0.0758	0.0758	0.00118	0.108936904	0.090290622	0.075948968	0.171332689	0.127881526	0.080765036	0.080765036	0.001257292	-0.084813444	-0.127220166	-3.85E-09	Silty Clay Loam
10378	9665	9410	9134	14537	13228	10624	5062	0.10756	0.0933	0.0882	0.08268	0.19074	0.16456	0.11248	0.00124	0.114631826	0.099434263	0.09399895	0.088116022	0.203280722	0.175379446	0.119875304	0.001321527	0.228253982	0.342380972	1.05E-08	Sandy Loam
9982	9077	8726	7989	16460	10961	8098	5068	0.09964	0.08154	0.05978	0.2292	0.11922	0.06196	0.06196	0.00136	0.106166599	0.086881017	0.063695697	0.244213012	0.127029124	0.066018491	0.066018491	0.001449082	-0.200539732	-0.300809598	-8.39E-09	Silty Clay Loam
10498	9804	9401	9685	13156	12784	10574	5082	0.10996	0.09608	0.08802	0.0937	0.16312	0.15568	0.11148	0.00164	-0.111216216	-0.097177647	-0.089025567	-0.094770457	-0.164983532	-0.157458535	-0.112753581	-0.001658736	0.043881732	0.065822597	2.21E-09	Clay Loam
13057	12258	11619	11075	16106	11779	9953	7379	0.16114	0.14516	0.13238	0.1215	0.22212	0.13558	0.09906	0.16114	-0.172394862	-0.155298735	-0.141626113	-0.129986197	-0.237634025	-0.145049618	-0.105978869	-0.172394862	-0.053357428	-0.080036142	-2.08E-09	Loam
10225	9394	8998	8548	14534	11939	9574	5069	0.1045	0.08788	0.07996	0.19068	0.13878	0.09148	0.09148	0.00138	0.111370638	0.09365791	0.085217188	0.203216777	0.14790447	0.097494602	0.097494602	0.002867168	0.165519598	0.248279397	8.84E-09	Sandy Loam
11111	9890	9890	9546	17310	15408	12124	5039	0.12222	0.0978	0.09092	0.09092	0.2462	0.20816	0.20816	0.00078	0.13022563	0.104206076	0.096875423	0.096875423	0.262326542	0.221794854	0.221794854	0.000831091	0.289097408	0.433646113	1.19E-08	Sandy Loam
11392	16594	17074	11290	10803	10812	13174	5039	0.12784	0.23188	0.24148	0.11606	0.11624	0.16348	0.00078	0.00078	0.265607784	0.481767311	0.501712826	0.241132974	0.241506953	0.339655511	0.001620573	0.001620573	0.098886433	0.148329649	2.51E-09	Clay Loam
10513	9850	9935	9908	14813	13398	10814	5052	0.11026	0.097	0.0987	0.09816	0.19626	0.16796	0.11628	0.00104	0.117509345	0.10337753	0.105189301	0.104613797	0.209163649	0.179002988	0.123925146	0.001108378	0.043721648	0.065582473	2.15E-09	Silt Loam
11580	10852	10596	9962	20350	16412	12189	5065	0.1316	0.11704	0.11192	0.09924	0.307	0.22824	0.14378	0.0013	0.143487626	0.127612399	0.122029902	0.108204498	0.334731771	0.248857262	0.156767863	0.001417431	0.34270256	0.51405384	1.18E-08	Silt Loam
10443	9629	9040	9061	12502	12431	10117	5063	0.10886	0.09258	0.0808	0.08122	0.15004	0.14862	0.10234	0.10886	-0.110103649	-0.093637662	-0.081723083	-0.082147882	-0.151754102	-0.150317879	-0.103509163	-0.110103649	0.055063093	0.08259464	2.99E-09	Loam
10518	9821	9534	9307	14887	14094	11151	5073	0.11036	0.09642	0.09068	0.08614	0.19774	0.18188	0.12302	0.00146	0.117615919	0.102759396	0.096642004	0.091803509	0.210740956	0.193838197	0.131108286	0.001555992	0.090135888	0.135203832	4.52E-09	Sandy Loam
10015	9178	8872	8231	14852	11104	8504	5045	0.1003	0.08356	0.07744	0.06462	0.19704	0.12208	0.07008	0.0009	0.106894497	0.08905388	0.082531504	0.068868618	0.209994932	0.130106483	0.074687601	0.000959173	0.016313116	0.024469674	1.06E-09	Silt Loam
10401	9627	9443	8771	17231	12557	9806	5163	0.10802	0.09254	0.08886	0.07542	0.24462	0.15114	0.09612	0.10802	-0.344779514	-0.295370267	-0.2836244	-0.240726449	-0.780781011	-0.482410441	-0.306796954	-0.344779514	0.055714055	0.083571083	3.13E-09	Silty Clay Loam
10988	10269	9784	9859	14112	13417	10817	5313	0.11976	0.10538	0.09568	0.09718	0.18224	0.16834	0.11634	0.00626	-0.121128174	-0.106583893	-0.096773077	-0.098290213	-0.184321964	-0.170263166	-0.117669103	-0.006331516	0.046333914	0.069500871	2.19E-09	Clay Loam
10070	9012	8361	7722	12747	10865	8710	5057	0.1014	0.08024	0.06722	0.05444	0.15494	0.1173	0.0742	0.00114	0.108041882	0.085495864	0.071623031	0.058005918	0.165088848	0.124983361	0.079060233	0.001214672	0.245493185	0.368239777	1.42E-08	Sandy Loam
9983	9088	9165	7986	20547	12921	9073	5070	0.09966	0.08176	0.0833	0.05972	0.31094	0.15842	0.08146	0.0014	0.106212419	0.087135534	0.088776786	0.063646454	0.331383599	0.168835755	0.08681581	0.001492047	0.440227105	0.660340658	2.11E-08	Clay Loam
11415	10736	10430	10186	16439	13577	11430	5067	0.1283	0.11472	0.1086	0.10372	0.22878	0.17154	0.1286	0.00134	0.466086918	0.416753634	0.394520961	0.376792947	0.831109627	0.623168745	0.467176755	0.004867938	0.23485446	0.35228169	8.70E-09	Clay Loam
10051	9311	8974	8969	13096	12560	10443	5032	0.10102	0.08622	0.07948	0.16192	0.1512	0.10886	0.10886	0.00064	0.107661836	0.091888769	0.084705629	0.172565872	0.161141057	0.116017298	0.116017298	0.001329701	0.166798272	0.250197408	8.56E-09	Sandy Loam
11299	10497	10100	9478	19719	14125	10886	5060	0.12598	0.10994	0.102	0.08956	0.29438	0.1825	0.11772	0.0012	0.261743341	0.228417708	0.211921104	0.18607504	0.611620929	0.379172564	0.244581886	0.002493189	0.196881752	0.295322628	8.27E-09	Clay Loam
10353	9545	8877	8909	12585	11966	9656	5065	0.10706	0.0909	0.07754	0.07818	0.1517	0.13932	0.09312	0.10706	-0.108283085	-0.091938469	-0.07842584	-0.079073152	-0.153433066	-0.140911633	-0.094183831	-0.108283085	0.040237005	0.060355508	2.27E-09	Loam
10883	10046	9773	9140	17096	13593	10290	5331	0.11766	0.10092	0.09546	0.0828	0.24192	0.17186	0.1058	0.00662	-0.119004183	-0.10207294	-0.096550564	-0.083745932	-0.244683766	-0.17382338	-0.107008691	-0.006695629	0.059186824	0.088780237	3.04E-09	Clay Loam
10259	9512	10142	8730	13845	13540	10679	5061	0.10518	0.09024	0.0746	0.1769	0.1708	0.11358	0.11358	0.00122	0.112069479	0.096150882	0.079486434	0.188487268	0.181987707	0.121019694	0.121019694	0.001299912	-0.011137484	-0.016706226	-4.28E-10	Loam
9762	8856	8560	7519	16861	11514	8247	5067	0.09524	0.07712	0.0712	0.05038	0.23722	0.13028	0.06494	0.00134	0.101501814	0.082190465	0.075881238	0.053692371	0.252816676	0.138845614	0.069209657	0.001428102	0.046175314	0.069262971	3.31E-09	Silt Loam
10162	9345	9047	8407	14711	11961	9327	5065	0.10324	0.0869	0.08094	0.06814	0.19422	0.13922	0.08654	0.0013	0.110027795	0.092613478	0.086261621	0.07262005	0.206989524	0.148373399	0.092229808	0.001385472	0.051877749	0.077816623	3.14E-09	Silt Loam
11057	10327	9961	9901	14944	13866	11058	5320	0.12114	0.10654	0.09922	0.09802	0.19888	0.17732	0.12116	0.0064	-0.12252394	-0.107757145	-0.100353519	-0.09913981	-0.201152065	-0.179345757	-0.122544168	-0.006473116	0.055203015	0.082804523	2.56E-09	Clay Loam
10177	9450	9328	9030	14896	12038	9334	5051	0.10354	0.089	0.08656	0.0806	0.19792	0.14076	0.08668	0.00102	0.11034752	0.094851548	0.092251123	0.085899267	0.21093279	0.15001465	0.092379013	0.001087063	0.245172616	0.367758923	1.15E-08	Silt Loam
10761	10098	9930	10229	15152	13760	11776	5072	0.11522	0.10196	0.0986	0.10458	0.20304	0.1752	0.13552	0.00144	0.122795453	0.108663638	0.105082726	0.111455897	0.216389419	0.186719002	0.144430132	0.001534677	0.070302204	0.105453306	3.18E-09	Sandy Loam
10734	9942	9949	9675	19462	13941	11010	5168	0.11468	0.09884	0.09898	0.0935	0.28924	0.17882	0.1202	0.00336	0.122219949	0.105338505	0.10548771	0.099647413	0.308256873	0.190577009	0.128102877	0.003580912	0.33589594	0.50384391	1.31E-08	Loam
9953	9098	8735	8151	14724	11042	8365	5054	0.09906	0.08196	0.0747	0.12084	0.0673	0.00108	0.00108	0.00108	0.10557297	0.087348684	0.079611355	0.128784955	0.071724822	0.001151008	0.001151008	0.002243871	0.012957132	0.019435699	8.62E-10	Silt Loam
12175	11504	11278	11128	17082	13636	11802	5791	0.1435	0.13008	0.12556	0.12256	0.24164	0.17272	0.13604	0.1435	-0.458024998	-0.415190883	-0.400763894	-0.391188458	-0.771269412	-0.55128974	-0.434214082	-0.458024998	0.029393807	0.044090711	1.12E-09	Silty Clay Loam
9941	9147	8798	8199	15851	12405	9093	5058	0.09882	0.08294	0.07596	0.06398	0.21702	0.1481	0.08186	0.00116	0.105317191	0.088393117	0.080954197	0.06818654	0.231288572	0.157837239	0.087242109	0.001236267	0.051700208	0.077550312	3.28E-09	Sandy Loam
11565	10808	10582	10053	20150	12241	10027	5738	0.1313	0.11616	0.11164	0.10106	0.303	0.14482	0.10054	0.1313	-0.419084894	-0.370760863	-0.356333873	-0.322564504	-0.967118986	-0.46223819	-0.320904762	-0.419084894	-0.001294821	-0.001942231	-5.97E-11	Silty Clay Loam
12252	11667	11354	11315	15945	12818	11385	5943	0.14504	0.13334	0.12708	0.1263	0.2189	0.15636	0.1277	0.14504	-0.462940389	-0.42559619	-0.405615448	-0.403125835	-0.698687611	-0.499071699	-0.407594371	-0.462940389	0.0030837	0.004625551	1.16E-10	Silty Clay Loam
10296	9605	9508	9553	13794	13679	11095	5053	0.10592	0.0921	0.09016	0.17588	0.17358	0.1219	0.1219	0.00106	0.112883999	0.098155366	0.096087815	0.18744371	0.184992491	0.129914648	0.129914648	0.002202317	0.177599862	0.266399793	8.22E-09	Sandy Loam
11027	10393	10482	11179	16830	15658	13450	5173	0.12054	0.10786	0.10964	0.12358	0.2366	0.21316	0.169	0.00346	0.128465231	0.11495155	0.116848581	0.131705104	0.252155913	0.227174786	0.180111366	0.003687487	0.201756578	0.302634867	7.23E-09	Loam
13148	12862	13487	14936	17675	18251	16425	5336	0.16296	0.15724	0.16974	0.19872	0.2535	0.26502	0.2285	0.00672	-0.164821704	-0.159036357	-0.17167916	-0.200990237	-0.25639606	-0.268047668	-0.231110452	-0.006796771	0.047479353	0.07121903	1.18E-09	Clay Loam
12543	12006	11734	11989	15776	13450	12267	5992	0.15086	0.14012	0.13468	0.13978	0.21552	0.169	0.14534	0.15086	-0.481516733	-0.447236674	-0.429873218	-0.446151458	-0.687899287	-0.5394162	-0.463897932	-0.481516733	0.011461082	0.017191623	3.94E-10	Silty Clay Loam
9784	8924	8675	7718	16960	11775	8615	5059	0.09568	0.07848	0.0735	0.05436	0.2392	0.1355	0.0723	0.00118	0.101970743	0.083639882	0.078332458	0.057934047	0.254926857	0.144408817	0.077053561	0.001257582	0.054919488	0.082379232	3.78E-09	Silt Loam
10787	10032	10233	10045	13916	14029	12165	5076	0.11574	0.10064	0.10466	0.1009	0.17832	0.18058	0.1433	0.00152	0.123349642	0.107256851	0.111541157	0.107533946	0.190044135	0.192452725	0.152721649	0.00315804	0.16548974	0.24823461	7.05E-09	Loam
10278	9529	9073	8714	14618	13422	10318	5064	0.10556	0.09058	0.08146	0.07428	0.19236	0.16844	0.10636	0.00128	0.11250033	0.096535429	0.08681581	0.079163741	0.205007233	0.179514547	0.113352928	0.001364157	0.084279109	0.126418663	4.68E-09	Sandy Loam
11076	10369	9954	10588	14844	15338	11782	5052	0.12152	0.10738	0.09908	0.11176	0.19688	0.20676	0.13564	0.00104	0.252476986	0.223098904	0.205854343	0.232199045	0.409049285	0.429576545	0.281813516	0.002160764	0.167348223	0.251022334	6.53E-09	Silty Clay Loam
11055	10346	10093	10275	14263	14380	11582	5065	0.1211	0.10692	0.10186	0.1055	0.18526	0.1876	0.13164	0.0013	0.25160437	0.222143181	0.211630232	0.219192907	0.3849069	0.389768619	0.273502884	0.002700955	0.166497668	0.249746502	6.71E-09	Clay Loam
10560	9878	9865	9760	14633	13757	11200	5067	0.1112	0.09756	0.0973	0.17514	0.124	0.00134	0.00134	0.00134	0.118511147	0.103974348	0.103697254	0.186655057	0.132152718	0.001428102	0.001428102	0.002784062	0.06870229	0.103053435	3.33E-09	Silt Loam
11709	11059	11121	11441	16639	16684	13783	5066	0.13418	0.12118	0.12242	0.12882	0.23278	0.23368	0.17566	0.00132	0.278780135	0.251770583	0.254346878	0.267643889	0.483637203	0.485507095	0.364961384	0.002742508	0.18511396	0.27767094	6.17E-09	Silty Clay Loam
11225	10413	10344	9830	18639	14497	10870	5049	0.1245	0.10826	0.10688	0.0966	0.27278	0.18994	0.1174	0.00098	0.258668407	0.224927243	0.222060075	0.200701752	0.566743518	0.394630339	0.243917036	0.002036105	0.191844453	0.287766679	7.86E-09	Silty Clay Loam
11698	11101	11040	11639	16806	16860	13872	5054	0.13396	0.12202	0.1208	0.13278	0.23612	0.2372	0.17744	0.00108	0.27832305	0.253515815	0.250981073	0.275871414	0.49057658	0.492820451	0.368659615	0.002243871	0.181648796	0.272473194	5.95E-09	Clay Loam
11700	11288	11735	12196	15950	15745	13510	5326	0.134	0.12576	0.1347	0.14392	0.219	0.2149	0.1702	0.00652	0.142810196	0.134028434	0.143556219	0.153382413	0.233398752	0.229029187	0.181390263	0.006948675	0.133375968	0.200063952	4.27E-09	Silt Loam
9767	8821	8626	7617	16756	11182	8226	5056	0.09534	0.07642	0.07252	0.12364	0.06452	0.00112	0.00112	0.00112	0.101608388	0.081444441	0.077288025	0.131769049	0.068762043	0.001193637	0.001193637	0.002326977	0.038439689	0.057659534	2.75E-09	Silt Loam
10013	9128	8751	7876	17509	12318	8994	5058	0.10026	0.08256	0.07502	0.05752	0.25018	0.14636	0.07988	0.00116	0.106851867	0.087988132	0.079952395	0.061301809	0.266628767	0.155982838	0.085131929	0.002410083	0.219966327	0.32994949	1.25E-08	Loam
10407	9582	9403	8770	16529	13372	10172	5074	0.10814	0.09164	0.08806	0.0754	0.23058	0.16744	0.10344	0.00148	-0.109375424	-0.092686923	-0.089066024	-0.076261392	-0.233214215	-0.169352885	-0.104621729	-0.001496908	0.074015415	0.111023123	4.10E-09	Clay Loam
11639	10986	10863	10727	18254	15781	12698	5059	0.13278	0.11972	0.11726	0.11454	0.26508	0.21562	0.15396	0.00118	0.144774217	0.130534487	0.127852272	0.12488657	0.289025075	0.235097278	0.167867438	0.001286591	0.259721887	0.38958283	8.75E-09	Silt Loam
10035	9186	8696	8207	13361	10418	8517	5135	0.1007	0.08372	0.07392	0.06414	0.16722	0.10836	0.07034	0.1007	-0.321415452	-0.267218487	-0.235938731	-0.204722811	-0.533734775	-0.34586473	-0.224512044	-0.321415452	0.018536235	0.027804353	1.21E-09	Silty Clay Loam
10423	9677	9209	9305	15433	13143	9913	5032	0.10846	0.09354	0.08418	0.0861	0.20866	0.16286	0.09826	0.10846	-0.109699079	-0.094608629	-0.085141697	-0.087083632	-0.211043794	-0.164720561	-0.099382552	-0.109699079	0.031637007	0.04745551	1.70E-09	Loam
11608	10927	10714	10633	15660	14175	11493	5056	0.13216	0.11854	0.11428	0.11266	0.2132	0.1835	0.12986	0.00112	0.480109486	0.430630891	0.415155207	0.409270087	0.774510763	0.666616909	0.47175407	0.004068724	0.191191572	0.286787358	6.91E-09	Loam
12919	12041	11677	11115	16036	11963	10103	7274	0.15838	0.14082	0.13354	0.1223	0.22072	0.13926	0.10206	0.15838	-0.169442089	-0.150655607	-0.142867133	-0.130842073	-0.236136241	-0.148986648	-0.109188405	-0.169442089	-0.047695353	-0.07154303	-1.87E-09	Loam
11565	11081	11353	11835	14997	15092	13032	5317	0.1313	0.12162	0.12706	0.1367	0.19994	0.20184	0.16064	0.00634	0.139932677	0.129616239	0.135413906	0.145687714	0.213085601	0.215110521	0.171201715	0.006756841	0.048136084	0.072204126	1.75E-09	Silt Loam
10432	9645	9450	9189	13439	11861	10304	5050	0.10864	0.0929	0.089	0.08378	0.16878	0.13722	0.10608	0.001	0.115782833	0.099007964	0.094851548	0.089288345	0.179876902	0.146241903	0.113054519	0.001065748	0.1878204	0.281730599	8.92E-09	Sandy Loam
11323	10657	10462	10536	15721	13921	11498	5320	0.12646	0.11314	0.10924	0.11072	0.21442	0.17842	0.12996	0.0064	-0.127904717	-0.114432545	-0.11048799	-0.111984898	-0.216869598	-0.180458323	-0.131444702	-0.006473116	0.043659798	0.065489698	1.86E-09	Clay Loam
10770	10007	9927	9398	18615	13958	10812	5117	0.1154	0.10014	0.09854	0.2723	0.17916	0.17916	0.11624	0.00234	-0.365963039	-0.317569659	-0.312495648	-0.863533236	-0.568162374	-0.568162374	-0.368626894	-0.007420741	-0.142971172	-0.214456759	-4.48E-09	Silty Clay Loam
9815	8962	8506	8109	12749	10945	8778	5057	0.0963	0.07924	0.07012	0.06218	0.15498	0.1189	0.07556	0.00114	0.102631506	0.08444985	0.074730231	0.066268194	0.165169583	0.126717405	0.080527898	0.001214952	0.039616273	0.059424409	2.62E-09	Sandy Loam
9932	9117	8846	8150	14179	10660	8326	5050	0.09864	0.08234	0.07692	0.18358	0.1132	0.06652	0.06652	0.001	0.105125356	0.087753668	0.081977315	0.195649968	0.120642643	0.070893539	0.070893539	0.002077658	0.13343966	0.20015949	7.92E-09	Sandy Loam
10991	10112	9611	8899	16957	13316	9715	5056	0.11982	0.10224	0.09222	0.07798	0.23914	0.16632	0.0943	0.00112	0.248944968	0.212419742	0.19160161	0.162015762	0.496851107	0.34555606	0.195923139	0.002326977	0.19882962	0.298244429	9.22E-09	Clay Loam
9902	9173	9084	8480	13793	11058	8205	5048	0.09804	0.08346	0.08168	0.0696	0.17586	0.12116	0.0641	0.00096	0.104461796	0.08892678	0.087030187	0.074158925	0.187379146	0.129096198	0.068298665	0.001022882	0.238539936	0.357809904	1.24E-08	Silt Loam
10967	10196	9894	9218	17941	13374	10221	5077	0.11934	0.10392	0.09788	0.08436	0.25882	0.16748	0.10442	0.00154	0.433537122	0.377519505	0.355577455	0.306462139	0.940238629	0.608419618	0.3793359	0.005594496	0.321182665	0.481773998	1.29E-08	Clay Loam
10633	9822	9476	9155	15264	11695	9262	5309	0.11266	0.09644	0.08952	0.0831	0.20528	0.1339	0.08524	0.11266	-0.120528765	-0.103175875	-0.095772546	-0.088904139	-0.219617831	-0.143252278	-0.091193608	-0.120528765	0.00580985	0.008714774	3.21E-10	Loam
9915	9077	9031	8036	18075	12340	8896	5035	0.0983	0.08154	0.08062	0.06072	0.2615	0.1468	0.07792	0.0007	0.104763002	0.08690107	0.085920582	0.064712202	0.278693031	0.156451767	0.083043063	0.000746023	0.050791401	0.076187101	3.31E-09	Silt Loam
11016	10383	10059	10467	14407	13577	10759	5325	0.12032	0.10766	0.10118	0.10934	0.18814	0.17154	0.11518	0.0065	-0.121694572	-0.10888994	-0.102335911	-0.110589133	-0.190289368	-0.173499724	-0.116495851	-0.006574258	0.013756713	0.02063507	6.24E-10	Clay Loam
11022	10355	10359	9681	17290	13764	10625	5341	0.12044	0.1071	0.10718	0.09362	0.2458	0.17528	0.1125	0.00682	0.128358656	0.114141582	0.114226842	0.099775302	0.261960792	0.186804262	0.119896619	0.0072684	0.28211783	0.423176745	0.000000011	Silt Loam
11535	11001	10959	11095	13822	13780	11738	5326	0.1307	0.12002	0.11918	0.1756	0.13476	0.00652	0.00652	0.00652	0.139293228	0.127911042	0.127015814	0.187145301	0.143620164	0.006948675	0.006948675	0.013546329	0.028160995	0.042241493	1.12E-09	Silt Loam
11830	11293	11448	11631	17520	15669	12930	5132	0.1366	0.12586	0.12896	0.13262	0.2504	0.21338	0.1586	0.00264	0.26976733	0.248557219	0.468484559	0.48178057	0.90965054	0.775164665	0.576160446	0.009590565	0.202017083	0.303025625	6.40E-09	Silty Clay Loam
10350	9473	9247	8326	18509	13330	9559	5091	0.107	0.08946	0.08494	0.06652	0.27018	0.1666	0.09118	0.00182	-0.1082224	-0.090482018	-0.08591038	-0.067279944	-0.273266617	-0.168503288	-0.092221668	-0.001840792	0.068940453	0.103410679	4.09E-09	Clay Loam
10235	9711	9610	10041	12184	12701	11566	5067	0.1047	0.09422	0.0922	0.10082	0.14368	0.15402	0.13132	0.00134	0.241956705	0.217737925	0.213069801	0.23299021	0.332037625	0.355932872	0.303474255	0.003096676	0.096422947	0.144634421	4.51E-09	Silty Clay Loam
10045	9262	8727	8382	14320	11557	9307	5060	0.1009	0.08524	0.07454	0.06764	0.1864	0.13114	0.08614	0.0012	0.107533946	0.090844336	0.079440836	0.072087176	0.198655377	0.139762157	0.091803509	0.002493189	0.159235669	0.238853503	8.85E-09	Loam
9286	8675	8160	8062	9698	9482	8259	5065	0.08572	0.0735	0.0632	0.06124	0.09396	0.08964	0.06518	0.0013	-0.708160085	-0.607206793	-0.522115228	-0.505923047	-0.776233336	-0.740544447	-0.538472636	-0.010739712	0.092117117	0.138175676	4.313359363	Clay Loam
10164	9355	8829	8468	13886	11392	9351	5055	0.10328	0.0871	0.07658	0.12784	0.08702	0.0011	0.0011	0.0011	0.110070425	0.092826627	0.081614961	0.13624519	0.092741367	0.001172323	0.001172323	0.002285424	0.049553847	0.074330771	2.98E-09	Sandy Loam
10257	9491	9113	8871	14720	12168	9937	5054	0.10514	0.08982	0.08226	0.07742	0.1944	0.14336	0.09874	0.00108	0.112052716	0.095725461	0.087668408	0.082510189	0.207181358	0.152785594	0.105231931	0.001151008	0.247933534	0.371900301	1.18E-08	Sandy Loam
10130	9376	9325	9024	15912	12846	9621	5062	0.1026	0.08752	0.0865	0.15692	0.09242	0.00124	0.00124	0.00124	0.109345717	0.093274241	0.092187178	0.167237134	0.098496405	0.001321527	0.001321527	0.002576296	0.032019308	0.048028962	1.83E-09	Silt Loam
10855	10057	9488	9491	13268	12171	9834	5307	0.1171	0.10114	0.08976	0.08982	0.16536	0.14342	0.09668	0.00614	-0.118437785	-0.102295454	-0.090785445	-0.090846131	-0.167249122	-0.145058473	-0.097784501	-0.006210145	0.01774903	0.026623545	9.14E-10	Clay Loam
11785	15296	16524	11470	11008	11231	12515	5047	0.1357	0.20592	0.23048	0.1294	0.12016	0.12462	0.1503	0.00094	0.281938175	0.427831312	0.47885859	0.26884893	0.249651372	0.258917726	0.31227198	0.001952998	-0.010528171	-0.015792256	-3.03E-10	Clay Loam
10545	9911	10075	10194	16139	13198	10723	5046	0.1109	0.09822	0.1015	0.10388	0.22278	0.16396	0.11446	0.00092	0.118191423	0.104677742	0.108173394	0.110709874	0.237427279	0.174739998	0.121985485	0.000980488	0.225762351	0.338643527	9.12E-09	Sandy Loam
11984	11450	11555	11899	17809	16349	13693	5061	0.13968	0.129	0.1311	0.13798	0.25618	0.22698	0.17386	0.00122	0.290207254	0.268017867	0.272380949	0.286675235	0.532254397	0.471586787	0.3612216	0.002534743	0.157533277	0.236299915	5.00E-09	Silty Clay Loam
9847	8982	8795	8131	15986	11658	8667	5050	0.09694	0.07964	0.0759	0.06262	0.21972	0.13316	0.07334	0.001	0.103313585	0.084876149	0.080890253	0.066737123	0.234166091	0.141914968	0.078161938	0.001065748	0.031908561	0.047862841	2.12E-09	Silt Loam
11470	10950	10994	11729	15412	14667	12449	5086	0.1294	0.119	0.11988	0.13458	0.20824	0.19334	0.14898	0.00172	-0.130878304	-0.120359492	-0.121249545	-0.136117482	-0.210618996	-0.195548774	-0.150681992	-0.00173965	0.029779138	0.044668707	1.13E-09	Clay Loam
11603	11146	11524	12151	15012	15226	13201	5333	0.13206	0.12292	0.13048	0.20452	0.16402	0.00666	0.00666	0.00666	0.140742645	0.131001711	0.139058764	0.217966725	0.174803942	0.00709788	0.00709788	0.013837202	0.041416851	0.062125276	1.47E-09	Silt Loam
9823	8992	8908	8014	18271	12391	8791	5044	0.09646	0.07984	0.07816	0.06028	0.26542	0.14782	0.07582	0.00088	0.102802026	0.085089299	0.083298842	0.064243273	0.282870762	0.157538829	0.080804993	0.000937858	0.046236239	0.069354359	3.07E-09	Silt Loam
11387	10776	10808	10948	17786	14725	12151	5096	0.12774	0.11552	0.11616	0.11896	0.25572	0.1945	0.14302	0.00192	-0.12919934	-0.116839735	-0.117487047	-0.120319035	-0.258641422	-0.196722026	-0.144653903	-0.001941935	0.052080177	0.078120265	2.10E-09	Clay Loam
13083	12531	12487	12556	18268	15883	13119	6664	0.16166	0.16166	0.14974	0.15112	0.26536	0.21766	0.16238	0.16166	0.172288979	0.172288979	0.159585251	0.161055985	0.282807148	0.231970922	0.173056318	0.172288979	0.021927945	0.032891918	6.82E-10	Sandy Loam
10774	10068	10145	10013	17584	15363	12137	5051	0.11548	0.10136	0.1029	0.10026	0.25168	0.20726	0.14274	0.00102	0.123072548	0.10802419	0.109665441	0.106851867	0.268227388	0.220886874	0.152124831	0.001087063	0.274341414	0.411512121	1.07E-08	Loam
10339	9516	9375	8386	19026	12973	9730	5083	0.10678	0.09032	0.0875	0.06772	0.28052	0.15946	0.0946	0.10678	-0.340821668	-0.288284445	-0.279283536	-0.216149497	-0.895367056	-0.508966315	-0.3019454	-0.340821668	0.074188563	0.111282844	4.33E-09	Silty Clay Loam
11171	10379	10321	9633	18889	14494	11106	5311	0.12342	0.10758	0.10642	0.09266	0.27778	0.18988	0.12212	0.00622	-0.124829987	-0.108809026	-0.107635774	-0.093718576	-0.280953442	-0.192049246	-0.123515135	-0.006291059	0.071025604	0.106538406	3.32E-09	Clay Loam
12208	11627	11465	11698	17203	14086	12316	5742	0.14416	0.13254	0.1293	0.13396	0.24406	0.18172	0.14632	0.01484	-0.457168385	-0.420318381	-0.410043509	-0.424821565	-0.773976943	-0.576280792	-0.4640183	-0.047061451	0.190477838	0.285716757	5.88E-09	Silty Clay Loam
10767	10081	10013	9565	16652	13725	11235	5103	0.11534	0.10162	0.10026	0.0913	0.23304	0.1745	0.1247	0.11534	-0.368143577	-0.324351919	-0.320011055	-0.291412421	-0.74381983	-0.556971165	-0.398018936	-0.368143577	0.080288462	0.120432692	3.85E-09	Silty Clay Loam
10762	10055	9842	9482	16949	13548	10862	5324	0.11524	0.1011	0.09684	0.08964	0.23898	0.17096	0.11724	0.11524	-0.123288965	-0.108161354	-0.103603813	-0.095900927	-0.255671615	-0.182900742	-0.125428656	-0.123288965	0.067833268	0.101749902	3.33E-09	Loam
10682	10018	10008	10123	16642	14618	11833	5067	0.11364	0.10036	0.10016	0.10246	0.23284	0.19236	0.13666	0.00134	0.121111572	0.106958442	0.106745292	0.109196512	0.248148701	0.205007233	0.145645085	0.001428102	0.077883039	0.116824558	3.56E-09	Sandy Loam
10461	9720	9471	9252	15210	12199	9969	5048	0.10922	0.0944	0.08942	0.08504	0.2042	0.14398	0.14398	0.00096	0.116400967	0.100606586	0.095299162	0.090631187	0.217625686	0.153446358	0.153446358	0.001994552	0.137382873	0.206074309	6.72E-09	Loam
11902	11452	11586	12726	17133	17590	14563	5058	0.13804	0.12904	0.13172	0.15452	0.24266	0.2518	0.19126	0.00116	0.286799895	0.268100974	0.273669097	0.321039697	0.504164463	0.523154256	0.397372847	0.002410083	0.16044333	0.240664995	4.74E-09	Silty Clay Loam
9930	9009	8344	7863	12289	9846	8190	5145	0.0986	0.08018	0.06688	0.05726	0.14578	0.09692	0.0638	0.0029	-0.312685924	-0.254271373	-0.212093657	-0.181586166	-0.462305821	-0.307358212	-0.202326186	-0.009196645	0.219630806	0.329446209	1.27E-08	Silty Clay Loam
10406	9469	9202	8067	19573	12676	8935	5065	0.10812	0.08938	0.08404	0.06134	0.29146	0.15352	0.0787	0.10812	-0.109355195	-0.090401104	-0.085000098	-0.062040766	-0.294789726	-0.155273858	-0.079599092	-0.109355195	0.051052817	0.076579226	3.18E-09	Loam
10097	9340	9224	8665	16677	12293	9317	5072	0.10194	0.0868	0.08448	0.0733	0.23354	0.14586	0.08634	0.00144	0.108642323	0.092506903	0.090034368	0.078119308	0.248894724	0.155449964	0.092016659	0.001534677	0.316155	0.474232499	1.48E-08	Silt Loam
12219	11816	12170	13104	18106	18696	15827	5072	0.14438	0.13632	0.1434	0.16208	0.26212	0.27392	0.21654	0.00144	0.299972246	0.283226323	0.297936141	0.33674679	0.544595685	0.569112048	0.449896039	0.002991827	0.175849057	0.263773585	4.83E-09	Silty Clay Loam
9921	9139	8932	8444	14732	11932	9545	5062	0.09842	0.08278	0.07864	0.19464	0.13864	0.0909	0.0909	0.00124	0.104890891	0.088222597	0.083810401	0.207437138	0.147755265	0.096876469	0.096876469	0.002576296	0.171181782	0.256772674	9.47E-09	Sandy Loam
9995	9211	9091	8500	16845	13101	9539	5061	0.0999	0.08422	0.08182	0.07	0.2369	0.16202	0.09078	0.00122	0.106468198	0.089757274	0.087199479	0.074602341	0.252475637	0.172672447	0.096748579	0.001300212	0.329256264	0.493884395	1.58E-08	Silt Loam
11057	10442	10430	10742	13807	13420	11554	5366	0.12114	0.10884	0.1086	0.11484	0.17614	0.1684	0.13108	0.00732	0.12910468	0.115995983	0.115740203	0.122390469	0.187720805	0.179471917	0.139698212	0.007801273	0.036419089	0.054628633	1.57E-09	Silt Loam
11662	11266	11510	11771	15583	15627	13305	5332	0.13324	0.12532	0.1302	0.13542	0.21166	0.21254	0.1661	0.00664	0.142000227	0.133559505	0.138760354	0.144323557	0.225576164	0.226514022	0.177020698	0.007076565	0.139358046	0.20903707	4.61E-09	Silt Loam
9887	9017	8625	7919	16820	11420	8736	5049	0.09774	0.08034	0.0725	0.05838	0.2364	0.1284	0.07472	0.00098	0.104166183	0.085622172	0.07726671	0.062218352	0.251942763	0.136842008	0.07963267	0.001044433	0.049054338	0.073581507	3.27E-09	Sandy Loam
10591	9941	9674	9841	15170	13228	10381	5094	0.11182	0.09882	0.09348	0.09682	0.2034	0.16456	0.10762	0.00188	-0.113097465	-0.099948949	-0.094547943	-0.097926101	-0.205723702	-0.166439983	-0.108849483	-0.001901478	0.02670359	0.040055385	1.33E-09	Clay Loam
10971	10376	10288	10210	15754	14185	11847	5047	0.11942	0.10752	0.10576	0.1042	0.21508	0.1837	0.13694	0.00094	0.127271594	0.114589196	0.11271348	0.111050913	0.229221021	0.195777858	0.145943494	0.001001803	0.213526421	0.320289632	8.31E-09	Loam
9301	8683	8204	8063	9834	9579	8315	5037	0.08602	0.07366	0.06408	0.06126	0.09668	0.09158	0.0663	0.00074	-0.71063848	-0.608528603	-0.529385187	-0.506088274	-0.798704118	-0.756571402	-0.547725311	-0.006113375	0.098955132	0.148432698	6.43E-09	Clay Loam
11297	10471	10098	9772	16390	13981	10883	5068	0.12594	0.10942	0.10196	0.2278	0.17962	0.17962	0.11766	0.00136	0.261660234	0.227337326	0.211837998	0.473290467	0.37318891	0.37318891	0.244457227	0.002825615	0.17719867	0.265798004	7.36E-09	Clay Loam
10981	10239	9860	10028	12628	11990	10365	5121	0.11962	0.10478	0.0972	0.10056	0.15256	0.1398	0.1073	0.11962	-0.381804532	-0.334438044	-0.31024411	-0.320968598	-0.486942814	-0.446215295	-0.34248141	-0.381804532	0.016525278	0.024787917	7.92E-10	Silty Clay Loam
12819	12194	12008	11857	17833	15031	12382	6651	0.15638	0.15638	0.14016	0.13714	0.25666	0.20062	0.14764	0.15638	0.166661824	0.166661824	0.149375376	0.146156814	0.273535132	0.213810559	0.157347178	0.166661824	0.021659309	0.032488964	7.33E-10	Sandy Loam
9892	9048	8594	7852	15469	10977	8343	5046	0.09784	0.08096	0.07188	0.05704	0.20938	0.11954	0.06686	0.00092	0.104272758	0.086282936	0.076605947	0.06079025	0.223146259	0.127399483	0.071255893	0.000980488	0.030317999	0.045476999	2.07E-09	Sandy Loam
11576	10976	11141	11209	15025	14353	11829	5319	0.13152	0.11952	0.12282	0.12418	0.2005	0.18706	0.13658	0.00638	0.140167141	0.127378168	0.130895136	0.132344553	0.21368242	0.19935877	0.145559825	0.006799471	0.026912058	0.040368088	1.07E-09	Silt Loam
10948	13752	14072	9638	9663	10195	10893	5051	0.11896	0.17504	0.18144	0.09276	0.09326	0.1039	0.11786	0.00102	0.247158182	0.363673236	0.376970247	0.192723546	0.193762374	0.215868654	0.244872758	0.002119211	0.028084506	0.042126758	1.03E-09	Clay Loam
10421	9744	9304	9281	13573	12551	10503	5060	0.10842	0.09488	0.08608	0.08562	0.17146	0.15102	0.11006	0.0012	0.115548369	0.101118144	0.091739564	0.09124932	0.182733105	0.160949222	0.117296195	0.002493189	0.149780139	0.224670209	7.20E-09	Loam
11079	9405	9184	8583	16055	13528	10214	5065	0.12158	0.0881	0.08368	0.07166	0.2211	0.17056	0.10428	0.0013	0.129543709	0.093870708	0.08916119	0.076353859	0.235582447	0.181731987	0.111110527	0.001385152	0.303271369	0.454907054	1.44E-08	Silt Loam
10405	9535	9172	8304	20270	13059	9383	5044	0.1081	0.0907	0.08344	0.06608	0.3054	0.16118	0.08766	0.1081	-0.109334967	-0.091736184	-0.084393243	-0.066834918	-0.308888981	-0.163021368	-0.088661454	-0.109334967	0.061005258	0.091507887	3.63E-09	Loam
10246	9428	9690	8975	19442	14998	10682	5046	0.10492	0.08856	0.0938	0.0795	0.28884	0.19996	0.11364	0.00092	0.111818252	0.094382619	0.099967137	0.084726944	0.307830574	0.213106916	0.121111572	0.000980488	0.086839294	0.130258941	4.72E-09	Sandy Loam
11284	10545	10242	10455	14859	13810	11183	5321	0.12568	0.1109	0.10484	0.1091	0.19718	0.1762	0.12366	0.00642	-0.127115806	-0.112166955	-0.106037723	-0.110346391	-0.199432643	-0.178212961	-0.125072729	-0.006493344	0.033644514	0.050466771	1.48E-09	Clay Loam
11084	10461	10099	10420	13057	12229	11202	5072	0.12168	0.10922	0.10198	0.1084	0.16114	0.14458	0.12404	0.12168	-0.388379664	-0.348609689	-0.325500971	-0.345992403	-0.514328559	-0.461472155	-0.39591234	-0.388379664	0.036166867	0.054250301	1.60E-09	Silty Clay Loam
9928	9030	8584	7934	14322	10019	7802	5057	0.09856	0.0806	0.05868	0.18644	0.10038	0.05604	0.05604	0.00114	0.105015857	0.085879445	0.062523645	0.198652155	0.10695507	0.059710721	0.059710721	0.001214672	-0.176779919	-0.265169878	-8.30E-09	Silty Clay Loam
10757	10057	9584	9679	12732	11763	10499	5093	0.11514	0.10114	0.09168	0.09358	0.15464	0.13526	0.10998	0.11514	-0.367505215	-0.322819849	-0.292625309	-0.298689752	-0.493581782	-0.431724469	-0.351035466	-0.367505215	0.040638319	0.060957478	2.01E-09	Silty Clay Loam
10569	9884	9914	9642	16830	13446	10351	5045	0.11138	0.09768	0.09828	0.16892	0.10702	0.0009	0.0009	0.0009	0.118702982	0.104102238	0.104741687	0.180026106	0.114056322	0.000959173	0.000959173	0.001869892	0.035462412	0.053193618	1.80E-09	Silt Loam
10280	9627	9540	9497	14155	13119	10867	5056	0.1056	0.09254	0.0908	0.08994	0.1831	0.16238	0.11734	0.00112	0.11254296	0.098624295	0.096769894	0.095853351	0.195138409	0.173056116	0.125054838	0.002326977	0.160152105	0.240228157	7.55E-09	Loam
10141	9398	9094	8596	15101	12488	9944	5063	0.10282	0.08796	0.08188	0.07192	0.20202	0.14976	0.09888	0.00126	0.109580181	0.09374317	0.087263424	0.076648577	0.215302356	0.15960638	0.105381135	0.001342842	0.072707659	0.109061489	4.20E-09	Sandy Loam
10357	9529	9004	8651	15113	12338	9385	5047	0.10714	0.09058	0.08008	0.07302	0.20226	0.14676	0.0877	0.10714	-0.108363999	-0.091614813	-0.080994858	-0.073854202	-0.204570679	-0.14843663	-0.088701911	-0.108363999	0.040696385	0.061044578	2.37E-09	Loam
10808	10079	9664	9764	13160	13780	11721	5050	0.11616	0.10158	0.09528	0.1632	0.1756	0.13442	0.13442	0.001	0.123768689	0.108233673	0.101521011	0.173889893	0.187102116	0.143224752	0.143224752	0.001065502	0.023014105	0.034521158	8.48E-10	Silty Clay Loam
11145	10311	10043	9693	16699	13915	10713	5050	0.1229	0.10622	0.10086	0.09386	0.23398	0.1783	0.11426	0.001	0.255344154	0.220688821	0.209552574	0.195008969	0.486130392	0.370446401	0.23739319	0.002077658	0.178837682	0.268256523	7.59E-09	Silty Clay Loam
10159	9232	9016	7868	19062	12378	8707	5291	0.10318	0.08464	0.08032	0.05736	0.28124	0.14756	0.07414	0.10318	-0.110386632	-0.090551701	-0.08592997	-0.061366323	-0.300883275	-0.157866364	-0.079318326	-0.110386632	0.050618401	0.075927602	3.32E-09	Loam
10826	10055	9415	8834	15141	11405	9107	5794	0.11652	0.1011	0.0883	0.07668	0.20282	0.1281	0.08214	0.01588	0.124180925	0.107747095	0.094105524	0.081721536	0.216154954	0.136522284	0.087540518	0.016924074	0.263065693	0.39459854	1.17E-08	Loam
10479	9653	9342	8494	16403	11112	8542	5325	0.10958	0.09306	0.08684	0.12224	0.07084	0.0065	0.0065	0.0065	0.116784636	0.099178484	0.092549533	0.130277002	0.075497569	0.00692736	0.00692736	0.013504776	0.002817563	0.004226344	1.71E-10	Silt Loam
10137	9219	8682	7673	16416	10427	7853	5086	0.10274	0.08438	0.07364	0.05346	0.22832	0.10854	0.05706	0.00172	-0.325814927	-0.267590652	-0.233531353	-0.16953539	-0.72406136	-0.344208217	-0.180951915	-0.005454562	0.362945743	0.544418614	1.88E-08	Silty Clay Loam
9891	9056	8613	8207	13283	11061	8852	5050	0.09782	0.08112	0.07226	0.06414	0.16566	0.12122	0.07704	0.001	0.104251443	0.086453456	0.077010931	0.068357059	0.176551769	0.12918994	0.082105205	0.001065748	0.037809954	0.056714931	2.45E-09	Sandy Loam
11267	10667	10387	10689	14476	13997	12284	5102	0.12534	0.11334	0.10774	0.11378	0.18952	0.17994	0.14568	0.00204	-0.397485331	-0.359430249	-0.341671211	-0.360825603	-0.601016595	-0.570635955	-0.461988695	-0.006469364	0.150486787	0.225730181	5.74E-09	Silty Clay Loam
11742	11356	11726	12224	15994	16693	14252	5374	0.13484	0.12712	0.13452	0.14448	0.21988	0.23386	0.18504	0.00748	0.143705424	0.135477851	0.143364384	0.153979232	0.23433661	0.249235764	0.19720596	0.007971793	0.076597673	0.11489651	2.56E-09	Silt Loam
11357	10729	10406	10511	15459	14039	11243	5321	0.12714	0.11458	0.10812	0.11022	0.20918	0.18078	0.12486	0.00642	-0.128592485	-0.115888996	-0.109355195	-0.111479186	-0.211569735	-0.182845285	-0.126286438	-0.006493344	0.033648984	0.050473476	1.44E-09	Clay Loam
11111	10368	10261	10606	17310	14553	12199	5047	0.12222	0.10736	0.11212	0.11212	0.2462	0.19106	0.19106	0.00094	0.13022563	0.114392273	0.119464062	0.119464062	0.262326542	0.203574773	0.203574773	0.001001572	0.240149018	0.360223528	8.81E-09	Sandy Loam
12866	12111	11835	11594	16485	13185	11241	6863	0.15732	0.14222	0.1367	0.13188	0.2297	0.1637	0.12482	0.15732	-0.168308053	-0.15215339	-0.146247844	-0.14109119	-0.245743452	-0.175133666	-0.133538083	-0.168308053	-0.015458726	-0.023188088	-5.59E-10	Loam
9851	8972	8412	8277	13746	10247	8264	5056	0.09702	0.07944	0.06824	0.06554	0.17492	0.10494	0.06528	0.00112	0.103398845	0.084663	0.072726625	0.069849106	0.186420593	0.111839567	0.069572012	0.001193637	-0.000785926	-0.001178889	-5.30E-11	Sandy Loam
11354	10699	10628	10432	17733	14637	11669	5065	0.12708	0.11398	0.11256	0.10864	0.25466	0.19274	0.13338	0.0013	0.461654915	0.41406537	0.408906808	0.394666273	0.925126224	0.700183886	0.48454149	0.004722627	0.259222439	0.388833659	9.22E-09	Clay Loam
10360	9540	9297	8789	13856	12164	9228	5041	0.1072	0.0908	0.07578	0.17712	0.14328	0.08456	0.08456	0.00082	0.114221793	0.096747563	0.080743726	0.188721678	0.152665098	0.090098832	0.090098832	0.000873711	-0.065026902	-0.097540354	-2.63E-09	Silty Clay Loam
10243	9491	9172	8887	14403	12874	10585	5060	0.10486	0.08982	0.08344	0.15748	0.1117	0.0012	0.0012	0.0012	0.111754307	0.095725461	0.08892599	0.167833952	0.119044021	0.001278897	0.001278897	0.002493189	0.087202136	0.130803205	4.76E-09	Sandy Loam
11507	11028	10996	10965	14376	14466	12087	5318	0.13014	0.12056	0.11992	0.1193	0.18752	0.18932	0.14174	0.00636	0.138696409	0.128486546	0.127804468	0.127143704	0.199849014	0.20176736	0.151059083	0.006778156	0.048672566	0.07300885	1.92E-09	Silt Loam
10002	9231	8832	8644	12015	10775	8864	5073	0.10004	0.10004	0.07664	0.07288	0.1403	0.1155	0.07728	0.00146	0.106617403	0.106617403	0.081678906	0.077671694	0.149524406	0.123093863	0.082360984	0.003033381	0.109737886	0.164606828	5.72E-09	Loam
10024	9248	9239	8432	17894	13126	9513	5053	0.10048	0.08496	0.08478	0.06864	0.25788	0.16252	0.09026	0.00106	0.107086332	0.090545927	0.090354092	0.073152924	0.274835024	0.173205321	0.09619439	0.001129693	0.060239621	0.090359432	3.64E-09	Silt Loam
10007	9183	8957	8653	13925	11975	9608	5044	0.10014	0.08366	0.07914	0.07306	0.1785	0.1395	0.09216	0.00088	0.106723978	0.089160455	0.084343275	0.077863529	0.19023597	0.148671808	0.098219311	0.000937858	0.052297245	0.078445868	3.13E-09	Sandy Loam
10993	10233	8807	9489	16129	12897	10452	5791	0.11986	0.10466	0.07614	0.08978	0.22258	0.15794	0.10904	0.01582	0.127740523	0.111541157	0.081146032	0.095682831	0.237214129	0.168324196	0.116209132	0.016860129	0.259192755	0.388789133	1.06E-08	Loam
9755	8867	8616	7662	17043	11532	8336	5070	0.0951	0.07734	0.07232	0.13064	0.06672	0.0014	0.0014	0.0014	0.101352609	0.082424929	0.077074876	0.139229283	0.071106688	0.001492047	0.001492047	0.002908721	0.042130266	0.063195399	2.98E-09	Silt Loam
11995	11630	12086	12869	15736	16256	13931	5343	0.1399	0.1326	0.14172	0.15738	0.21472	0.22512	0.17862	0.00686	0.149098107	0.141318149	0.151037768	0.167727377	0.228837352	0.239921129	0.190363859	0.007311029	0.100227233	0.15034085	3.04E-09	Silt Loam
10162	9323	8992	8204	15401	12542	9283	5058	0.10324	0.08646	0.07984	0.06408	0.20802	0.15084	0.08566	0.00116	0.110027795	0.092144549	0.085089299	0.068293114	0.221696842	0.160757387	0.09129195	0.001236267	0.061702979	0.092554469	3.80E-09	Silt Loam
9995	9203	9099	8548	16564	12489	9134	5054	0.0999	0.08406	0.08198	0.07096	0.23128	0.14978	0.08268	0.00108	0.106468198	0.089586754	0.087369999	0.075625459	0.246486135	0.159627695	0.088116022	0.001151008	0.033141047	0.049711571	2.04E-09	Silt Loam
11537	11187	11800	12782	16371	16614	14309	5063	0.13074	0.12374	0.136	0.15564	0.22742	0.23228	0.18618	0.00126	0.139335858	0.131875624	0.144941691	0.165872976	0.242372348	0.247551882	0.198420912	0.001342842	0.123109114	0.184663671	3.83E-09	Silty Clay Loam
9965	9103	8718	8164	14647	10678	8246	5056	0.0993	0.08206	0.06328	0.19294	0.11356	0.06492	0.06492	0.00112	0.105804328	0.087435077	0.067424954	0.205577917	0.120998384	0.069172377	0.069172377	0.001193362	-0.156722606	-0.235083909	-6.97E-09	Silty Clay Loam
11934	11230	10923	10932	16212	12976	11011	5733	0.13868	0.1246	0.11846	0.11864	0.22424	0.15952	0.12022	0.13868	-0.442640465	-0.397699755	-0.37810203	-0.378676556	-0.715731886	-0.509157824	-0.383719619	-0.442640465	0.003600237	0.005400355	1.46E-10	Silty Clay Loam
10748	10074	10243	10741	17638	14653	11908	5065	0.11496	0.10148	0.10486	0.11482	0.25276	0.19306	0.13816	0.0013	0.122518359	0.108152079	0.111754307	0.122369154	0.269378396	0.205753256	0.147243706	0.001385472	0.243031819	0.364547729	9.04E-09	Clay Loam
10868	9971	9732	8749	18803	12437	8927	5136	0.11736	0.09942	0.09464	0.07498	0.27606	0.14874	0.07854	0.00272	0.231770819	0.19634164	0.186901758	0.148075801	0.545182791	0.29374226	0.155106341	0.005371648	0.364909988	0.547364983	1.53E-08	Silty Clay Loam
10819	9801	9026	7961	21248	11604	7925	5040	0.11638	0.09602	0.08052	0.05922	0.32496	0.13208	0.0585	0.0008	0.241797825	0.19949671	0.167293013	0.1230389	0.675155707	0.274417054	0.121542986	0.001662126	0.45489404	0.682341059	2.00E-08	Silty Clay Loam
10380	9713	9638	9329	16618	13036	10142	5029	0.1076	0.09426	0.09276	0.08658	0.23236	0.16072	0.10284	0.00058	0.114674456	0.100457381	0.098858759	0.092272438	0.247637142	0.171286975	0.109601496	0.000618134	0.280918796	0.421378194	1.21E-08	Silt Loam
10272	9477	9079	8544	13741	12284	9899	5066	0.10544	0.08954	0.08158	0.14568	0.09798	0.00132	0.00132	0.00132	0.11237244	0.095427052	0.0869437	0.155258129	0.104421962	0.001406787	0.001406787	0.002742508	0.073469609	0.110204414	4.23E-09	Silt Loam
10080	9169	8912	7646	18260	11024	8191	5320	0.1016	0.08338	0.07824	0.05292	0.2652	0.12048	0.06382	0.1016	-0.108696276	-0.089203696	-0.083704692	-0.05661621	-0.283722958	-0.128894955	-0.068277523	-0.108696276	0.034413083	0.051619625	2.37E-09	Loam
12765	12065	11703	11313	16902	13241	10954	6797	0.1553	0.1413	0.13406	0.12626	0.23804	0.16482	0.11908	0.1553	-0.166146966	-0.151169132	-0.143423453	-0.13507866	-0.254665961	-0.176331892	-0.127397171	-0.166146966	-0.016122513	-0.02418377	-6.00E-10	Loam
10186	9432	9330	8710	16214	12085	9218	5062	0.10372	0.08864	0.0866	0.1417	0.08436	0.00124	0.00124	0.00124	0.110539354	0.094467879	0.092293753	0.151016453	0.089906478	0.001321527	0.001321527	0.002576296	0.028335564	0.042503347	1.68E-09	Silt Loam
10401	9717	9374	9016	14562	12014	9556	5072	0.10802	0.09434	0.08748	0.08032	0.19124	0.14028	0.09112	0.00144	0.115095504	0.10051944	0.093210097	0.085581104	0.203766564	0.149468592	0.097088524	0.001534323	0.235219272	0.352828908	1.09E-08	Silt Loam
10046	9285	10681	8732	14044	11885	9426	5048	0.10092	0.0857	0.07464	0.07464	0.18088	0.1377	0.1377	0.00096	0.107530441	0.091313504	0.079529054	0.079529054	0.192727965	0.146719597	0.146719597	0.001022882	0.233227959	0.349841939	1.17E-08	Loam
9883	9131	9029	8414	13793	11043	8291	5045	0.09766	0.08262	0.08058	0.06828	0.17586	0.12086	0.06582	0.0009	0.104056906	0.088031758	0.085858135	0.072752463	0.187379146	0.128776547	0.070131328	0.000958952	0.242220921	0.363331382	1.27E-08	Silt Loam
10394	9547	9244	8227	20984	13392	9261	5060	0.10788	0.09094	0.08488	0.06454	0.31968	0.16784	0.08522	0.10788	-0.109112453	-0.091978926	-0.085849694	-0.065277324	-0.32333212	-0.169757454	-0.086193579	-0.109112453	0.059126258	0.088689387	3.55E-09	Loam
10164	9355	8829	8468	13886	11392	9351	5055	0.10328	0.0871	0.07658	0.17772	0.12784	0.08702	0.08702	0.0011	0.110070425	0.092826627	0.081614961	0.189404686	0.13624519	0.092741367	0.092741367	0.002285424	0.147230614	0.220845921	8.10E-09	Sandy Loam
11406	10883	10787	10920	15921	15266	12779	5039	0.12812	0.11766	0.11574	0.1184	0.21842	0.20532	0.15558	0.00078	0.363367238	0.333701133	0.32825573	0.335799883	0.619471371	0.582317837	0.441247853	0.002212195	0.186319437	0.279479155	6.61E-09	Loam
10485	9730	9597	9149	17078	13893	10686	5052	0.1097	0.0946	0.09194	0.08298	0.24156	0.17786	0.11372	0.00104	0.116912526	0.100819735	0.097984846	0.088435746	0.257442021	0.189553891	0.121196832	0.001108378	0.077489287	0.11623393	4.04E-09	Sandy Loam
9983	9169	8682	8508	12919	11456	9470	5045	0.09966	0.08338	0.07364	0.07016	0.15838	0.12912	0.0894	0.0009	0.106212419	0.088862046	0.078481663	0.074772861	0.168793125	0.137609347	0.095277847	0.000959173	0.053509845	0.080264768	3.26E-09	Sandy Loam
11179	10416	10079	9553	18773	14071	10590	5297	0.12358	0.10832	0.10158	0.09106	0.27546	0.18142	0.1118	0.00594	-0.124991815	-0.10955748	-0.10274048	-0.092100297	-0.278606937	-0.183492596	-0.113077237	-0.00600786	0.051481904	0.077222857	2.46E-09	Clay Loam
11077	10415	10395	10062	16373	14241	11875	5115	0.12154	0.1083	0.1079	0.10124	0.22746	0.18482	0.1375	0.12154	-0.38793281	-0.345673222	-0.344396497	-0.32313903	-0.72600952	-0.589910663	-0.438874127	-0.38793281	0.082645758	0.123968637	3.64E-09	Silty Clay Loam
10074	9159	8486	7821	12774	9905	8142	5085	0.10148	0.08318	0.06972	0.05642	0.15548	0.0981	0.06284	0.10148	-0.323905065	-0.265494908	-0.222533121	-0.180082024	-0.496262904	-0.313116741	-0.200573456	-0.323905065	0.020109002	0.030163503	1.38E-09	Silty Clay Loam
10323	9525	9047	8958	14004	12413	10215	5052	0.10646	0.0905	0.08094	0.07916	0.18008	0.14826	0.1043	0.00104	0.113459503	0.096450169	0.086261621	0.08436459	0.191919851	0.158007758	0.111157488	0.001108378	0.219754377	0.329631565	1.06E-08	Sandy Loam
11707	11044	10850	11012	15934	14556	11718	5320	0.13414	0.12088	0.117	0.12024	0.21868	0.19112	0.13436	0.0064	-0.135672455	-0.122260969	-0.118336643	-0.121613658	-0.221178266	-0.193303412	-0.135894969	-0.006473116	0.031060273	0.046590409	1.24E-09	Clay Loam
10578	9792	9585	9014	16747	12413	9387	5356	0.11156	0.09584	0.0917	0.08028	0.23494	0.14826	0.08774	0.11156	-0.119351935	-0.102533968	-0.098104809	-0.085887176	-0.251349441	-0.158615255	-0.093868221	-0.119351935	0.020270637	0.030405956	1.13E-09	Loam
9941	9068	8834	8072	16601	12090	8957	5071	0.09882	0.08136	0.07668	0.06144	0.23202	0.1418	0.07914	0.00142	0.105317191	0.086709235	0.081721536	0.06547954	0.247274788	0.151123028	0.084343275	0.001513362	0.051970169	0.077955253	3.37E-09	Sandy Loam
12075	11404	10966	10806	15534	14906	12020	6241	0.1415	0.12808	0.11932	0.19812	0.1404	0.02482	0.02482	0.02482	0.150803304	0.136500969	0.127165019	0.21114594	0.149630981	0.026451859	0.026451859	0.051567469	0.053184965	0.079777447	2.05E-09	Silt Loam
11341	10695	10428	10248	16528	13499	10843	5863	0.12682	0.1139	0.10856	0.23056	0.16998	0.11686	0.11686	0.01726	0.135158127	0.121388666	0.115697573	0.245718796	0.181155799	0.12454328	0.12454328	0.035860375	0.136901503	0.205352255	5.49E-09	Loam
11181	14025	21194	8871	9977	10275	9909	5059	0.12362	0.1805	0.32388	0.07742	0.09954	0.1055	0.09818	0.00118	0.256840068	0.375017248	0.672911836	0.160852274	0.206810066	0.219192907	0.203984451	0.002451636	0.073331244	0.109996866	2.75E-09	Clay Loam
10074	9244	8894	8352	14835	11346	8732	5039	0.10148	0.08488	0.07788	0.12692	0.07464	0.00078	0.00078	0.00078	0.108152079	0.090460667	0.083000433	0.135264702	0.07954741	0.000831283	0.000831283	0.001620573	0.022243034	0.033364552	1.41E-09	Silt Loam
10531	9802	9962	9515	18750	14039	10956	5059	0.11062	0.09604	0.09924	0.0903	0.275	0.18078	0.11912	0.00118	0.117893014	0.102354412	0.105764805	0.09623702	0.293080625	0.192665874	0.126951869	0.001257582	0.32672917	0.490093756	1.32E-08	Clay Loam
11328	10731	10841	10939	14715	13510	11342	5335	0.12656	0.11462	0.11682	0.11878	0.1943	0.1702	0.12684	0.0067	0.134881032	0.122156005	0.12450065	0.126589515	0.207074784	0.181390263	0.135179442	0.00714051	0.018087159	0.027130739	7.57E-10	Silt Loam
9850	8999	8691	8118	14222	10928	8564	5056	0.097	0.07998	0.07382	0.06236	0.18444	0.11856	0.07128	0.00112	0.10337753	0.085238503	0.078673497	0.066460028	0.196566511	0.126355051	0.075966498	0.001193637	0.026735403	0.040103105	1.78E-09	Sandy Loam
10320	9505	9037	8353	15854	11142	8536	5061	0.1064	0.0901	0.08074	0.06706	0.21708	0.12284	0.07072	0.00122	0.113395558	0.09602387	0.086048472	0.071469043	0.231352517	0.130916451	0.075369679	0.001300212	0.309869046	0.464803569	1.49E-08	Loam
10725	9958	9735	9142	17019	12770	9968	5350	0.1145	0.09916	0.0947	0.08284	0.24038	0.1554	0.09936	0.1145	-0.12249728	-0.106085854	-0.101314344	-0.08862598	-0.257169399	-0.16625395	-0.106299823	-0.12249728	0.043223443	0.064835165	2.28E-09	Loam
10303	9457	9059	8321	15751	11075	8684	5095	0.10606	0.10606	0.08118	0.06642	0.21502	0.1215	0.07368	0.10606	-0.338523563	-0.338523563	-0.259111285	-0.212000142	-0.686303381	-0.387805138	-0.235172696	-0.338523563	0.021346663	0.032019994	1.33E-09	Clay Loam
10980	10214	9740	9436	16111	13173	10269	5332	0.1196	0.10428	0.0948	0.08872	0.22222	0.16346	0.10538	0.00664	-0.120966346	-0.105471326	-0.095883024	-0.089733564	-0.224758708	-0.165327416	-0.106583893	-0.006715857	0.042273535	0.063410302	2.10E-09	Clay Loam
10328	9615	9637	9100	16885	14254	10844	5058	0.10656	0.0923	0.09274	0.082	0.2377	0.18508	0.11688	0.00116	0.113566078	0.098368515	0.098837444	0.087391314	0.253328235	0.19724859	0.124564594	0.001236267	0.299595921	0.449393881	1.32E-08	Silt Loam
10960	10291	9852	101111	11886	11993	10338	5119	0.1192	0.10582	0.09704	1.92222	0.13772	0.13986	0.10676	0.1192	-0.380463971	-0.337757528	-0.30973342	-6.135364545	-0.439576326	-0.446406803	-0.340757832	-0.380463971	-0.814480166	-1.221720249	-2.11E-08	Silty Clay Loam
9809	9010	8625	8268	13268	11276	9205	5060	0.09618	0.0802	0.0725	0.06536	0.16536	0.12552	0.0841	0.0012	0.102503617	0.085472968	0.07726671	0.069657272	0.176232044	0.133772655	0.089629384	0.001278897	0.232169391	0.348254086	1.27E-08	Sandy Loam
9951	9126	9151	8223	18807	12511	8950	5064	0.09902	0.08252	0.08302	0.06446	0.27614	0.15022	0.079	0.00128	0.10553034	0.087945503	0.088478376	0.068698099	0.294295578	0.160096624	0.084194071	0.001364157	0.042333896	0.063500844	2.71E-09	Silt Loam
12073	11445	11029	11073	15792	13211	11630	5958	0.14146	0.1289	0.12058	0.12146	0.21584	0.16422	0.1326	0.14146	-0.451513702	-0.411424546	-0.384868671	-0.387677465	-0.688920666	-0.52415934	-0.423234249	-0.451513702	0.024534203	0.036801304	9.45E-10	Silty Clay Loam
10359	9497	9317	8268	19493	13153	9363	5091	0.10718	0.08994	0.08634	0.06536	0.28986	0.16306	0.08726	0.00182	-0.108404456	-0.090967501	-0.087326374	-0.066106692	-0.293171447	-0.164922846	-0.088256884	-0.001840792	0.062106517	0.093159775	3.72E-09	Clay Loam
10129	9284	9161	8530	16017	11921	8931	5054	0.10258	0.08568	0.08322	0.13842	0.07862	0.00108	0.00108	0.00108	0.109324402	0.091313265	0.088691526	0.147520801	0.083789086	0.001151008	0.001151008	0.002243871	0.022965466	0.034448199	1.42E-09	Silt Loam
11468	10826	10691	11270	15968	15976	12965	5057	0.12936	0.11652	0.11382	0.1254	0.21936	0.21952	0.1593	0.00114	0.268765824	0.242088697	0.236479021	0.260538299	0.455755034	0.456087459	0.330970901	0.00236853	0.172479624	0.258719436	6.03E-09	Silty Clay Loam
12350	11500	11127	10297	18607	12304	9881	6906	0.147	0.13	0.12254	0.10594	0.27214	0.14608	0.09762	0.147	-0.15726725	-0.139079881	-0.131098836	-0.113339405	-0.291147684	-0.156282993	-0.104438292	-0.15726725	-0.020616513	-0.03092477	-8.89E-10	Loam
12510	11741	11126	10701	16226	12153	10069	6851	0.1502	0.13482	0.12252	0.11402	0.22452	0.14306	0.10138	0.1502	-0.160690755	-0.144236535	-0.131077439	-0.121983754	-0.240201653	-0.15305206	-0.10846091	-0.160690755	-0.030428503	-0.045642754	-1.25E-09	Loam
10989	10403	10282	10328	17064	14093	11636	5060	0.11978	0.10806	0.10564	0.10656	0.24128	0.18186	0.13272	0.0012	0.127655263	0.1151647	0.11258559	0.113566078	0.257143612	0.193816882	0.141446039	0.001278897	0.245911215	0.368866822	9.19E-09	Loam
11014	10264	10249	9704	17382	14015	10826	5365	0.12028	0.10528	0.10498	0.09408	0.24764	0.1803	0.11652	0.0073	0.128188137	0.112201921	0.111882197	0.100265546	0.263921767	0.192154315	0.124180925	0.007779958	0.054651729	0.081977594	2.60E-09	Silt Loam
10407	9627	9470	8922	16090	12761	10115	5307	0.10814	0.09254	0.0894	0.07844	0.2218	0.15522	0.1023	0.10814	-0.115693064	-0.099003479	-0.095644164	-0.083918661	-0.237291674	-0.166061378	-0.109445168	-0.115693064	0.062667437	0.094001156	3.43E-09	Loam
10285	9490	9198	9079	14293	12669	10497	5062	0.1057	0.0898	0.08396	0.08158	0.18586	0.15338	0.10994	0.00124	0.112649535	0.095704146	0.089480179	0.0869437	0.198079873	0.163464387	0.117168305	0.001321527	0.072435635	0.108653453	3.92E-09	Sandy Loam
11609	14716	15589	10765	10672	10990	12026	5056	0.13218	0.19432	0.21178	0.1153	0.11344	0.1198	0.14052	0.00112	0.274624819	0.40373048	0.440006387	0.239553954	0.235689511	0.248903415	0.291952486	0.002326977	0.01034245	0.015513675	3.23E-10	Clay Loam
9975	9073	8654	7871	16843	10211	7914	5143	0.0995	0.08146	0.07308	0.05742	0.23686	0.10422	0.05828	0.00286	-0.315540055	-0.258330582	-0.231755449	-0.182093567	-0.751143894	-0.330508387	-0.184820848	-0.009069795	0.363033099	0.544549648	1.87E-08	Silty Clay Loam
10536	9821	9503	9547	14093	12833	10276	5078	0.11072	0.09642	0.09006	0.09094	0.09094	0.18186	0.15666	0.00156	-0.111984898	-0.097521531	-0.091088872	-0.091978926	-0.091978926	-0.183937623	-0.158449731	-0.001577822	0.036775463	0.055163194	1.89E-09	Clay Loam
10576	9819	9380	8849	14482	11398	9293	5090	0.11152	0.09638	0.0876	0.07698	0.18964	0.12796	0.08586	0.0018	-0.353658562	-0.305645734	-0.277802099	-0.244123351	-0.601397146	-0.405794024	-0.272284112	-0.005708262	0.24143843	0.362157644	1.12E-08	Silty Clay Loam
11339	10732	10744	10840	18726	16570	12879	5035	0.12678	0.11464	0.11488	0.1168	0.27452	0.2314	0.15758	0.0007	0.263405467	0.2381827	0.238681338	0.242670441	0.570358643	0.480770035	0.32739733	0.001454361	0.209047793	0.313571689	7.43E-09	Clay Loam
10045	9219	8854	8254	14976	11532	9181	5059	0.1009	0.08438	0.07708	0.19952	0.13064	0.08362	0.08362	0.00118	0.107533946	0.089927793	0.082147835	0.212637987	0.139229283	0.089117825	0.089117825	0.002451636	0.165672698	0.248509047	9.34E-09	Sandy Loam
11064	10372	10336	10067	15764	13563	10713	5339	0.12128	0.10744	0.10672	0.10134	0.21528	0.17126	0.11426	0.00678	0.129253884	0.114503936	0.113736598	0.108002875	0.229434171	0.182519956	0.121772335	0.00722577	0.220548953	0.330823429	8.65E-09	Silt Loam
11111	10199	10084	10186	17310	14430	11967	5063	0.12222	0.10398	0.10168	0.10372	0.2462	0.1886	0.13934	0.00126	0.13022563	0.110790877	0.108340223	0.110513846	0.262326542	0.200953639	0.14846702	0.001342532	0.259092232	0.388638347	9.91E-09	Sandy Loam
10675	9893	9522	8858	17346	12241	9549	5088	0.1135	0.09786	0.09044	0.07716	0.24692	0.14482	0.09098	0.00176	-0.359937651	-0.310339194	-0.286808468	-0.244694177	-0.783046737	-0.459261415	-0.288520947	-0.005581412	0.323920012	0.485880018	0.000000014	Silty Clay Loam
10821	10220	10153	10201	16744	14737	11880	5052	0.11642	0.1044	0.10306	0.10402	0.23488	0.19474	0.1376	0.00104	0.124074351	0.111264063	0.109835961	0.110859079	0.250322826	0.207543713	0.146646887	0.001108378	0.076038223	0.114057334	3.39E-09	Sandy Loam
12978	12747	13197	14371	17803	19011	17434	5050	0.15956	0.15494	0.16394	0.18742	0.25606	0.28022	0.24868	0.001	0.331511092	0.321912313	0.340611234	0.389394641	0.532005078	0.582201293	0.516671963	0.002077658	0.106669982	0.160004973	2.63E-09	Silty Clay Loam
11266	10498	9692	9788	12544	11747	9928	5315	0.12532	0.10996	0.09384	0.09576	0.15088	0.13494	0.09856	0.0063	-0.126751693	-0.111216216	-0.094912056	-0.096853991	-0.152603698	-0.136481595	-0.099685979	-0.006371973	0.007100832	0.010651248	3.43E-10	Clay Loam
11793	11237	10635	10850	14789	14372	11816	5072	0.13586	0.12474	0.1127	0.117	0.19578	0.18744	0.13632	0.00144	0.144792486	0.132941372	0.120109769	0.124692484	0.20865209	0.199763754	0.14528273	0.002991827	0.139639997	0.209459995	5.03E-09	Loam
10542	9944	9712	10146	14657	13986	10975	5112	0.11084	0.09888	0.09424	0.10292	0.19314	0.17972	0.1195	0.00224	-0.112106269	-0.100009635	-0.095316626	-0.104095789	-0.195346489	-0.181773175	-0.120865204	-0.00226559	0.039250036	0.058875053	1.87E-09	Clay Loam
11359	10602	10290	10317	14925	13460	11083	5311	0.12718	0.11204	0.1058	0.10634	0.1985	0.1692	0.12166	0.00622	-0.128632942	-0.113319978	-0.107008691	-0.10755486	-0.200767723	-0.171132991	-0.12304988	-0.006291059	0.035794393	0.053691589	1.58E-09	Clay Loam
10341	9486	8931	8365	13452	11352	9375	5118	0.10682	0.08972	0.07862	0.0673	0.16904	0.0875	0.0875	0.00236	-0.338753655	-0.284525163	-0.249324212	-0.213425585	-0.536069255	-0.277484973	-0.277484973	-0.007484166	0.233166797	0.349750195	1.19E-08	Silty Clay Loam
11699	11195	11362	11645	14711	14746	12596	5341	0.13398	0.1239	0.12724	0.1329	0.19422	0.19492	0.15192	0.00682	0.142788881	0.132046144	0.135605741	0.141637873	0.206989524	0.207735547	0.161908395	0.0072684	0.039231055	0.058846582	1.45E-09	Silt Loam
10044	9245	8895	8328	14717	10953	8809	5048	0.10088	0.0849	0.0779	0.06656	0.19434	0.11906	0.07618	0.00096	0.107512631	0.090481982	0.083021748	0.070936169	0.207117414	0.126887925	0.081188662	0.001023118	0.028067923	0.042101885	1.77E-09	Sandy Loam
11139	10410	9915	9874	14686	13820	11282	5316	0.12278	0.1082	0.0983	0.09748	0.19372	0.1764	0.12564	0.00632	-0.124182675	-0.109436109	-0.099423009	-0.098593641	-0.195933115	-0.178415246	-0.127075349	-0.006392202	0.066553224	0.099829836	3.04E-09	Clay Loam
10074	9659	9507	9911	11304	12638	11784	5020	0.10148	0.09318	0.09014	0.09822	0.12608	0.15276	0.13568	0.0004	-0.83835844	-0.769789509	-0.744675106	-0.811426546	-1.041586835	-1.26199877	-1.120895478	-0.003304527	0.065661089	0.098491633	3.22E-09	Silt Loam
9918	9091	8793	7978	16792	11120	8427	5046	0.09836	0.08182	0.07586	0.05956	0.23584	0.1224	0.06854	0.00092	0.104826947	0.087199479	0.080847623	0.063475935	0.251345944	0.130447522	0.073046349	0.000980488	0.027369704	0.041054557	1.84E-09	Sandy Loam
9932	9033	8500	8106	14262	10702	8425	5067	0.09864	0.08066	0.07	0.18524	0.11404	0.0685	0.0685	0.00134	0.105125356	0.085963212	0.074602341	0.197419109	0.121537871	0.073003719	0.073003719	0.002784062	0.138026372	0.207039558	8.28E-09	Sandy Loam
9936	9164	8702	8187	14431	10985	8753	5044	0.09872	0.08328	0.07404	0.18862	0.1197	0.07506	0.07506	0.00088	0.105210616	0.088755471	0.078907962	0.201021337	0.127570003	0.079995024	0.079995024	0.001828339	0.145941999	0.218912998	8.49E-09	Sandy Loam
10546	9890	9629	9392	15185	14387	11426	5072	0.11092	0.0978	0.09258	0.08784	0.2037	0.18774	0.12852	0.00144	0.118212738	0.104230128	0.098666925	0.09361528	0.217092812	0.200083479	0.136969898	0.001534677	0.09770391	0.146555865	4.79E-09	Sandy Loam
13087	12735	13001	14179	17706	18487	16772	5055	0.16174	0.1547	0.16002	0.18358	0.25412	0.26974	0.23544	0.0011	0.336040387	0.321413675	0.332466815	0.381416435	0.527974422	0.560427438	0.489163773	0.002285424	0.110616277	0.165924416	2.76E-09	Silty Clay Loam
10430	9738	9603	9416	14156	12111	10325	5052	0.1086	0.09476	0.09206	0.08832	0.18312	0.14222	0.1065	0.00104	0.115740203	0.100990255	0.098112736	0.094126839	0.195159724	0.151570642	0.113502133	0.001108378	0.201086034	0.301629051	9.13E-09	Sandy Loam
9775	8998	8793	8372	14258	11685	9055	5061	0.0955	0.07996	0.07586	0.06744	0.18516	0.1337	0.0811	0.00122	0.101778908	0.085217188	0.080847623	0.071874027	0.197333849	0.142490471	0.086432141	0.001300212	0.260097216	0.390145824	1.37E-08	Silty Clay Loam
11580	11183	11565	12193	15172	15464	13378	5305	0.1316	0.12366	0.1313	0.14386	0.20344	0.20928	0.16756	0.0061	0.140252401	0.131790364	0.139932677	0.153318468	0.216815718	0.223039685	0.178576689	0.006501061	0.108861685	0.163292527	3.60E-09	Silt Loam
10443	9269	9040	9061	12502	12431	10117	5063	0.10886	0.08538	0.0808	0.08122	0.15004	0.14862	0.10234	0.10886	-0.110103649	-0.086355407	-0.081723083	-0.082147882	-0.151754102	-0.150317879	-0.103509163	-0.110103649	0.055063093	0.08259464	3.11E-09	Loam
10392	9664	9413	8478	18683	12172	9198	5067	0.10784	0.09328	0.08826	0.27366	0.14344	0.08396	0.08396	0.00134	0.114930235	0.099412948	0.094062894	0.291652523	0.152870854	0.089480179	0.089480179	0.002784062	0.178886199	0.268329298	9.26E-09	Sandy Loam
10116	9230	8720	8208	15216	10600	8163	5055	0.10232	0.0846	0.06416	0.20432	0.112	0.06326	0.06326	0.0011	0.109022144	0.090141452	0.068362595	0.217703327	0.119336201	0.067403644	0.067403644	0.001172052	-0.178803843	-0.268205764	-7.75E-09	Silty Clay Loam
12101	11594	11380	11747	16991	15354	13019	5323	0.14202	0.13188	0.1276	0.13494	0.23982	0.20708	0.16038	0.00646	-0.143642479	-0.133386637	-0.129057741	-0.136481595	-0.242559775	-0.209445744	-0.162212229	-0.006533801	0.051360736	0.077041105	1.79E-09	Clay Loam
10233	9367	8793	8089	13848	10742	8710	5109	0.10466	0.08734	0.07586	0.06178	0.17696	0.11484	0.0742	0.00218	-0.33190374	-0.276977572	-0.240571543	-0.195920247	-0.561185609	-0.364187135	-0.235307257	-0.00691334	0.262524502	0.393786753	1.37E-08	Silty Clay Loam
9884	9057	8647	8124	13661	10584	8280	5057	0.09768	0.08114	0.07294	0.11168	0.0656	0.00114	0.00114	0.00114	0.104102238	0.086474771	0.077735639	0.119022706	0.069913051	0.001214952	0.001214952	0.00236853	0.009509876	0.014264813	6.40E-10	Silt Loam
10328	9529	9322	8642	20233	13410	9884	5087	0.10656	0.09058	0.08644	0.07284	0.30466	0.1682	0.09768	0.00174	-0.107777373	-0.091614813	-0.087427516	-0.073672146	-0.308140527	-0.170121567	-0.098795926	-0.001759878	0.067040915	0.100561373	3.82E-09	Clay Loam
11646	11223	11548	12365	15199	15981	14022	5342	0.13292	0.12446	0.13096	0.1473	0.20398	0.21962	0.18044	0.00684	0.141659188	0.132642962	0.139570322	0.15698464	0.217391222	0.234059516	0.19230352	0.007289714	0.062796074	0.094194111	2.13E-09	Silt Loam
11548	11185	11528	12372	14875	15850	14073	5325	0.13096	0.1237	0.13056	0.14744	0.1975	0.217	0.18146	0.0065	0.139570322	0.131832994	0.139144023	0.157133845	0.210485176	0.231267257	0.193390583	0.00692736	0.064322178	0.096483267	2.18E-09	Silt Loam
9918	9056	8544	8057	14101	11184	8837	5049	0.09836	0.08112	0.07088	0.06114	0.18202	0.12368	0.07674	0.00098	0.104826947	0.086453456	0.075540199	0.065159816	0.193987402	0.131811679	0.081785481	0.001044433	0.046170238	0.069255357	3.02E-09	Sandy Loam
9964	9136	8604	7889	15500	11610	8824	5061	0.09928	0.08272	0.07208	0.05778	0.21	0.1322	0.07648	0.00122	0.105807434	0.088158652	0.076819096	0.061578904	0.223807023	0.14089185	0.081508386	0.002534743	0.190830299	0.286245448	1.11E-08	Loam
10083	9217	8788	8092	14932	11900	8942	5063	0.10166	0.08434	0.07576	0.06184	0.19864	0.138	0.07884	0.00126	0.108343914	0.089885163	0.080741048	0.06590584	0.211700129	0.147073187	0.084023551	0.001342842	0.0499002	0.074850299	3.19E-09	Silt Loam
11417	10631	10724	10394	18666	15466	12005	5063	0.12834	0.11262	0.11448	0.10788	0.27332	0.20932	0.1401	0.00126	0.139933145	0.122793134	0.12482115	0.117624962	0.298009406	0.22822819	0.152755443	0.001373818	0.284652443	0.426978665	0.00000001	Silt Loam
10398	9710	9817	9945	14491	12714	10331	5040	0.10796	0.0942	0.09634	0.0989	0.18982	0.15428	0.10662	0.0008	0.115058125	0.100393436	0.102674136	0.10540245	0.202300234	0.16442356	0.113630023	0.000852598	0.019037285	0.028555928	9.67E-10	Silt Loam
10592	9815	9770	9087	18601	13525	10703	5065	0.11184	0.0963	0.0954	0.08174	0.27202	0.1705	0.11406	0.11184	-0.356972236	-0.30737148	-0.304498849	-0.260898699	-0.868236655	-0.544203918	-0.364058058	-0.356972236	0.081657403	0.122486104	4.23E-09	Silty Clay Loam
11910	11586	12074	12719	16111	16820	14459	5364	0.1382	0.13172	0.14148	0.15438	0.22222	0.2364	0.18918	0.00728	0.147286336	0.140380291	0.150781989	0.164530134	0.23683046	0.251942763	0.201618155	0.007758643	0.064022371	0.096033557	2.04E-09	Silt Loam
9602	8632	7874	7054	13207	9307	7191	5056	0.09204	0.07264	0.05748	0.04108	0.16414	0.08614	0.04382	0.00112	0.098091421	0.077415915	0.061259179	0.043780917	0.174931832	0.091803509	0.046701065	0.001193637	0.00961741	0.014426114	7.82E-10	Sandy Loam
11528	10872	10719	11058	16006	16185	13233	5057	0.13056	0.13056	0.11438	0.12116	0.22012	0.2237	0.16466	0.00114	0.271259014	0.271259014	0.237642509	0.25172903	0.457334054	0.464772069	0.342107148	0.00236853	0.188195133	0.282292699	6.21E-09	Silty Clay Loam
11021	10389	10224	9939	16208	13813	11564	5124	0.12042	0.10778	0.10448	0.09878	0.22416	0.17626	0.13128	0.12042	-0.384357981	-0.34401348	-0.333480501	-0.315287173	-0.715476541	-0.562588754	-0.419021058	-0.384357981	0.075570851	0.113356276	3.40E-09	Silty Clay Loam
11027	10345	10522	10787	19182	15462	12628	5152	0.12054	0.1069	0.11044	0.11574	0.28364	0.20924	0.15256	0.00304	0.128465231	0.113928432	0.117701179	0.123349642	0.302288686	0.222997055	0.162590473	0.00631608	0.178102023	0.267153034	6.77E-09	Loam
10451	9527	9362	7943	21627	13422	9263	5062	0.10902	0.09054	0.08724	0.05886	0.33254	0.16844	0.08526	0.10902	-0.110265477	-0.091574356	-0.088236656	-0.059532434	-0.336339036	-0.170364309	-0.086234036	-0.110265477	0.076717424	0.115076136	4.71E-09	Loam
10434	9749	9457	9502	14432	12827	10078	5077	0.10868	0.09498	0.08914	0.09004	0.18864	0.15654	0.10156	0.00154	-0.109921593	-0.09606508	-0.090158362	-0.091068644	-0.19079508	-0.15832836	-0.102720252	-0.001557593	0.029417773	0.04412666	1.54E-09	Clay Loam
9839	9010	8815	8023	16400	11760	8680	5048	0.09678	0.0802	0.0763	0.1352	0.0736	0.00096	0.00096	0.00096	0.103143065	0.085472968	0.081316552	0.144089093	0.078439033	0.001023118	0.001023118	0.001994552	0.039334251	0.059001377	2.62E-09	Silt Loam
9813	9008	8794	7790	16357	11743	8606	5068	0.09626	0.08016	0.07588	0.0558	0.22714	0.13486	0.07212	0.00136	0.102588876	0.085430338	0.080868938	0.059468723	0.242073939	0.143726739	0.076861726	0.001449417	0.049768236	0.074652354	3.38E-09	Silt Loam
9926	9073	9044	8462	16159	12048	8990	5050	0.09852	0.08146	0.08088	0.06924	0.22318	0.14096	0.0798	0.001	0.104997466	0.08681581	0.086197676	0.073792373	0.237853578	0.1502278	0.085046669	0.001065748	0.030254412	0.045381618	1.91E-09	Silt Loam
11560	10994	10969	10924	15057	14755	12123	5368	0.1312	0.11988	0.11938	0.11848	0.20114	0.1951	0.14246	0.00736	0.139826102	0.127761838	0.127228964	0.126269791	0.214364498	0.207927382	0.151826421	0.007843903	0.052024125	0.078036187	2.06E-09	Silt Loam
10055	9251	8796	8474	12250	11647	9582	5066	0.1011	0.08502	0.07592	0.06948	0.145	0.13294	0.09164	0.00132	0.107747095	0.090609872	0.080911568	0.074048152	0.154533421	0.141680503	0.097665122	0.002742508	0.15769594	0.236543909	8.69E-09	Loam
10671	9903	9841	9614	16940	13837	11187	5053	0.11342	0.09806	0.09682	0.09228	0.2388	0.17674	0.12374	0.00106	0.120877107	0.104507222	0.103185695	0.0983472	0.254500558	0.188360253	0.131875624	0.001129693	0.075621364	0.113432047	3.69E-09	Sandy Loam
10048	9133	8958	7979	17192	11402	8382	5055	0.10096	0.08266	0.05958	0.24384	0.12804	0.06764	0.06764	0.0011	0.107573061	0.088074379	0.063482597	0.259811958	0.13642685	0.072070542	0.072070542	0.001172052	-0.202490033	-0.303735049	-8.08E-09	Silty Clay Loam
10342	9553	9362	8837	16523	11141	8690	5339	0.10684	0.09106	0.08724	0.07674	0.23046	0.12282	0.0738	0.10684	-0.114302265	-0.097420108	-0.093333299	-0.082099924	-0.246556534	-0.131398392	-0.078954579	-0.114302265	-0.00838706	-0.01258059	-5.01E-10	Loam
11676	11027	10826	11371	16145	15875	12978	5041	0.13352	0.12054	0.11652	0.12742	0.2229	0.2175	0.15956	0.00082	0.277408881	0.250440882	0.242088697	0.264735168	0.463109943	0.45189059	0.331511092	0.001703679	0.165308669	0.247963004	5.66E-09	Silty Clay Loam
10104	9199	8874	7593	18528	11320	8152	5305	0.10208	0.08398	0.07748	0.05186	0.27056	0.1264	0.06304	0.10208	-0.109209802	-0.089845603	-0.082891609	-0.055482174	-0.289457328	-0.135228438	-0.067443044	-0.109209802	0.035503334	0.053255002	2.45E-09	Loam
9879	9007	8774	7833	18541	12189	8801	5062	0.09758	0.08014	0.07548	0.05666	0.27082	0.14378	0.07602	0.00124	0.103995663	0.085409023	0.080442639	0.060385266	0.2886258	0.153233208	0.081018142	0.001321527	0.05819406	0.087291091	3.90E-09	Sandy Loam
10178	9352	9136	8497	15752	12576	9488	5041	0.10356	0.08704	0.08272	0.06994	0.21504	0.15152	0.08976	0.00082	0.110368835	0.092762682	0.088158652	0.074538396	0.229178391	0.161482096	0.095661516	0.000873913	0.055101473	0.08265221	3.29E-09	Silt Loam
10395	9644	9184	9231	12115	12347	10299	5094	0.1079	0.09288	0.08368	0.08462	0.1423	0.14694	0.10598	0.00188	-0.109132682	-0.093941089	-0.084635985	-0.085586724	-0.143925678	-0.148618686	-0.107190747	-0.001901478	0.0546851	0.08202765	2.91E-09	Clay Loam
12199	11613	11396	11284	16835	13998	12022	5726	0.14398	0.13226	0.12792	0.12568	0.2367	0.17996	0.14044	0.14398	-0.459557068	-0.422149033	-0.40829657	-0.401146911	-0.755501861	-0.574398458	-0.448258054	-0.459557068	0.031665665	0.047498498	1.17E-09	Silty Clay Loam
10852	10213	10360	10064	18695	14321	11494	5058	0.11704	0.10426	0.1072	0.10128	0.2739	0.18642	0.12988	0.00116	0.124735114	0.111114858	0.114248156	0.10793893	0.291908303	0.198676692	0.138419315	0.001236267	0.066332684	0.099499026	3.03E-09	Sandy Loam
10185	9448	9286	9063	15511	12393	9915	5056	0.1037	0.08896	0.08572	0.08126	0.21022	0.14786	0.0983	0.00112	0.110518039	0.094808918	0.091355895	0.08660266	0.224041487	0.157581459	0.104763002	0.001193637	0.262391145	0.393586718	1.21E-08	Sandy Loam
10622	9877	9979	9741	18812	14114	10896	5089	0.11244	0.09754	0.09958	0.09482	0.27624	0.18228	0.11792	0.00178	0.119832675	0.103953033	0.106127159	0.1010542	0.294402152	0.194264496	0.125672972	0.001897031	0.31768991	0.476534865	1.25E-08	Clay Loam
11242	10558	10418	10255	16550	15406	11836	5053	0.12484	0.11116	0.10836	0.1051	0.231	0.20812	0.13672	0.00106	0.259374811	0.230952451	0.225135009	0.218361844	0.479938972	0.432402159	0.284057386	0.002202317	0.234844245	0.352266368	8.78E-09	Silt Loam
11500	10558	10127	9267	19697	13989	9889	5060	0.13	0.11116	0.10254	0.08534	0.29394	0.17978	0.09778	0.0012	0.256733184	0.219526621	0.202503236	0.168535461	0.580493478	0.355042245	0.193102852	0.002369845	0.360102196	0.540153294	1.35E-08	Loam
12512	11747	11219	10716	15972	11941	9989	6983	0.15024	0.13494	0.12438	0.11432	0.21944	0.13882	0.09978	0.15024	-0.160733549	-0.144364917	-0.133067351	-0.122304708	-0.234766839	-0.148515916	-0.106749158	-0.160733549	-0.035112292	-0.052668438	-1.45E-09	Loam
10370	9672	9479	9330	14299	13371	10862	5068	0.1074	0.09344	0.08958	0.18598	0.16742	0.11724	0.11724	0.00136	0.114461306	0.099583468	0.095469682	0.198207763	0.178427485	0.124948264	0.124948264	0.002825615	0.178009779	0.267014669	8.37E-09	Sandy Loam
11012	10207	10007	9607	17545	13542	10172	5044	0.12024	0.10414	0.10014	0.09214	0.2509	0.17084	0.10344	0.00088	0.13110146	0.113547123	0.109185797	0.100463145	0.273564174	0.186272234	0.112783891	0.000959492	0.292354154	0.438531232	1.15E-08	Silt Loam
10371	9647	9370	9487	12510	11773	9847	5059	0.10742	0.09294	0.0874	0.08974	0.1502	0.13546	0.09694	0.00118	0.114482621	0.099050594	0.093146351	0.095640201	0.160075309	0.144366187	0.103313585	0.002451636	0.10752587	0.161288805	5.30E-09	Loam
9855	9063	8483	8164	12091	10743	8876	5079	0.0971	0.08126	0.06966	0.14182	0.11486	0.07752	0.07752	0.00158	0.103484104	0.08660266	0.074239987	0.151144343	0.122411784	0.082616764	0.082616764	0.003282699	0.136404506	0.204606759	8.11E-09	Sandy Loam
12254	11671	11497	11371	17553	13728	11730	5763	0.14508	0.13342	0.12994	0.12742	0.25106	0.17456	0.1346	0.14508	-0.463068061	-0.425851535	-0.41474403	-0.406700664	-0.801336279	-0.557162674	-0.429617873	-0.463068061	0.015540453	0.023310679	5.77E-10	Silty Clay Loam
11345	10928	9853	12689	19160	18762	15532	5054	0.1269	0.11856	0.15378	0.2832	0.27524	0.21064	0.21064	0.00108	0.135212178	0.126325893	0.163852866	0.301750109	0.293268715	0.224437299	0.224437299	0.001150742	-0.010495227	-0.015742841	-2.53E-10	Loam
10336	9478	9206	8367	18512	12636	9207	5092	0.10672	0.08956	0.08412	0.06734	0.27024	0.15272	0.08414	0.00184	-0.107939201	-0.09058316	-0.085081012	-0.068109312	-0.273327303	-0.154464719	-0.085101241	-0.001861021	0.047797883	0.071696825	2.88E-09	Clay Loam
11353	10855	11044	12395	16526	16476	14923	5168	0.12706	0.1171	0.12088	0.1479	0.23052	0.22952	0.19846	0.00336	0.135413906	0.124799059	0.128827585	0.157624089	0.245676166	0.244610419	0.211508294	0.00698093	0.141352915	0.212029372	4.60E-09	Loam
11002	10166	9761	9441	15641	12855	10057	5306	0.12004	0.10332	0.09522	0.08882	0.21282	0.1571	0.10114	0.00612	-0.121411373	-0.104500359	-0.096307822	-0.089834706	-0.215251319	-0.158894757	-0.102295454	-0.006189917	0.031592984	0.047389476	1.60E-09	Clay Loam
10115	9284	8970	8400	15006	10486	8456	5129	0.1023	0.08568	0.0794	0.068	0.20012	0.10972	0.06912	0.1023	-0.326522351	-0.273474438	-0.25342986	-0.217043205	-0.638745384	-0.350205595	-0.220618034	-0.326522351	0.003322259	0.004983389	2.12E-10	Silty Clay Loam
9865	9014	9001	7957	19159	12565	8943	5053	0.0973	0.08028	0.08002	0.05914	0.28318	0.1513	0.07886	0.00106	0.103697254	0.085558228	0.085281133	0.063028321	0.301798442	0.161247631	0.084044866	0.001129693	0.058343195	0.087514793	3.84E-09	Silt Loam
12971	12147	11647	11024	16351	11816	9956	7417	0.15942	0.14294	0.13294	0.12048	0.22702	0.13632	0.09912	0.15942	-0.170554728	-0.152923679	-0.142225226	-0.128894955	-0.242876266	-0.145841303	-0.10604306	-0.170554728	-0.050905624	-0.076358437	-2.00E-09	Loam
10068	9156	8544	7582	15585	10113	7648	5086	0.10136	0.10136	0.07088	0.05164	0.2117	0.10226	0.05296	0.10136	-0.323522048	-0.323522048	-0.226235623	-0.164825163	-0.675706565	-0.326394678	-0.169038355	-0.323522048	0.004333552	0.006500328	3.11E-10	Clay Loam
10665	9847	9432	8798	16225	11517	9059	5783	0.1133	0.09694	0.08864	0.2245	0.13034	0.08118	0.08118	0.01566	0.120749218	0.103313585	0.094467879	0.239260365	0.138909559	0.086517401	0.086517401	0.032536123	0.133841989	0.200762983	6.81E-09	Loam
11561	10805	10428	9846	19234	12177	9920	5743	0.13122	0.1161	0.10856	0.09692	0.28468	0.14354	0.0984	0.13122	-0.418829549	-0.370569354	-0.346503093	-0.309350403	-0.908644993	-0.458152671	-0.314074285	-0.418829549	0.003743802	0.005615704	1.75E-10	Silty Clay Loam
9854	8943	8428	7789	14091	10101	7818	5076	0.09708	0.07886	0.05578	0.18182	0.10202	0.05636	0.05636	0.00152	0.103438914	0.084025472	0.05943369	0.193729537	0.108702493	0.060051681	0.060051681	0.001619563	-0.164930556	-0.247395833	-7.83E-09	Silty Clay Loam
10584	9903	9745	9974	15770	13854	11773	5070	0.11168	0.09806	0.0949	0.09948	0.2154	0.17708	0.13546	0.0014	0.119022706	0.104507222	0.101139459	0.106020584	0.229562061	0.188722608	0.144366187	0.001492047	0.082724054	0.124086081	3.87E-09	Sandy Loam
9793	9021	8591	8190	13439	10929	8757	5058	0.09586	0.08042	0.07182	0.0638	0.16878	0.11858	0.07514	0.00116	0.102162577	0.085707432	0.076542002	0.067994705	0.179876902	0.126376366	0.080080284	0.001236267	0.033457249	0.050185874	2.19E-09	Sandy Loam
11674	11149	11318	11685	16199	14888	12941	5078	0.13348	0.12298	0.12636	0.1337	0.22398	0.19776	0.15882	0.13348	-0.426043044	-0.392529019	-0.403317343	-0.426745242	-0.714902015	-0.631212708	-0.506923556	-0.426043044	0.051003005	0.076504507	1.86E-09	Silty Clay Loam
10007	9199	9023	8343	16083	11889	8897	5048	0.10014	0.08398	0.08046	0.06686	0.22166	0.13778	0.07794	0.00096	0.106723978	0.089501494	0.085750062	0.071255893	0.236233641	0.146838722	0.083064378	0.001023118	0.032134571	0.048201856	2.03E-09	Sandy Loam
10427	9721	9515	9630	15855	14049	10751	5073	0.10854	0.09442	0.0903	0.0926	0.2171	0.18098	0.11502	0.00146	-0.109779993	-0.095498682	-0.091331614	-0.09365789	-0.219580215	-0.18304757	-0.116334023	-0.001476679	0.055002208	0.082503312	2.78E-09	Clay Loam
11902	11554	12138	12818	15938	16277	14080	5324	0.13804	0.13108	0.14276	0.22554	0.1816	0.00648	0.00648	0.00648	0.147115816	0.139698212	0.152146146	0.240368743	0.193539787	0.006906045	0.006906045	0.013463223	0.046917986	0.07037698	1.51E-09	Silt Loam
9784	8930	8316	7899	12148	10308	8404	5045	0.09568	0.0786	0.06632	0.14296	0.10616	0.06808	0.06808	0.0009	0.101970743	0.083767771	0.070680389	0.152359295	0.113139779	0.072556105	0.072556105	0.001869892	0.132311748	0.198467622	8.28E-09	Sandy Loam
9996	9230	8842	8639	13218	11597	9476	5035	0.09992	0.0846	0.07684	0.07278	0.16436	0.13194	0.08952	0.0007	0.106489513	0.090162258	0.081892055	0.07756512	0.175166297	0.140614755	0.095405737	0.000746023	0.046204803	0.069307204	2.77E-09	Sandy Loam
11042	10497	9853	11235	19357	16949	13241	5034	0.12084	0.10994	0.1247	0.28714	0.23898	0.16482	0.16482	0.00068	0.128755237	0.117141268	0.132868074	0.305948186	0.254633619	0.175616006	0.175616006	0.000724541	-0.066325125	-0.099487688	-1.75E-09	Loam
9735	8851	8654	7876	16389	11430	8353	5060	0.0947	0.07702	0.07308	0.05752	0.22778	0.1286	0.06706	0.0012	0.10092631	0.08208389	0.077884844	0.061301809	0.242756018	0.137055158	0.071469043	0.001278897	0.029391829	0.044087744	2.05E-09	Silt Loam
10056	9281	9164	8765	14606	12041	9352	5065	0.10112	0.08562	0.08328	0.0753	0.19212	0.14082	0.08704	0.0013	0.10776841	0.09124932	0.088755471	0.080250804	0.204751454	0.150078595	0.092762682	0.001385472	0.032400508	0.048600762	1.93E-09	Silt Loam
11635	11046	10917	11436	16806	15893	11526	5063	0.1327	0.12092	0.11834	0.12872	0.23612	0.21786	0.13052	0.00126	0.275705202	0.251230392	0.245870034	0.267436123	0.49057658	0.452638547	0.271175907	0.002617849	0.190142341	0.285213512	6.32E-09	Silty Clay Loam
10314	9535	9404	8772	16394	12670	9910	5058	0.10628	0.0907	0.08808	0.22788	0.1534	0.0982	0.0982	0.00116	0.113267669	0.096663319	0.09387106	0.242862592	0.163485702	0.104656427	0.104656427	0.002410083	0.181792743	0.272689115	9.20E-09	Sandy Loam
9999	9129	8565	8374	13426	11375	9188	5046	0.09998	0.08258	0.0713	0.06748	0.16852	0.1275	0.08376	0.00092	0.106553458	0.088009447	0.075987813	0.071916657	0.179599807	0.135882835	0.08926703	0.000980488	0.046350074	0.069525111	2.90E-09	Sandy Loam
11498	15317	19573	10019	10568	10685	11491	5053	0.12996	0.20634	0.29146	0.10038	0.11136	0.1137	0.12982	0.00106	0.270012419	0.428703928	0.605554168	0.208555299	0.231367982	0.236229702	0.269721547	0.002202317	0.032167697	0.048251546	1.02E-09	Clay Loam
11210	10493	10128	9769	17966	14550	11190	5049	0.1242	0.10986	0.10256	0.09538	0.25932	0.191	0.1238	0.00098	0.258045109	0.228251495	0.213084593	0.198167009	0.538778243	0.396832656	0.257214046	0.002036105	0.196595255	0.294892882	8.02E-09	Clay Loam
9965	9103	8718	8164	14647	10678	8246	5036	0.0993	0.08206	0.06328	0.19294	0.11356	0.06492	0.06492	0.00072	0.105804328	0.087435077	0.067424954	0.205577917	0.120998384	0.069172377	0.069172377	0.000767161	-0.156722606	-0.235083909	-6.97E-09	Silty Clay Loam
11073	10351	10660	10877	14733	14314	12252	5066	0.12146	0.10702	0.1132	0.11754	0.19466	0.18628	0.14504	0.00132	0.129445719	0.114056322	0.120642643	0.125267988	0.207458453	0.198527487	0.154576051	0.001406787	0.150566185	0.225849278	5.81E-09	Clay Loam
10141	9319	8986	8513	14109	11474	8949	5081	0.10282	0.08638	0.07972	0.07026	0.18218	0.12948	0.07898	0.00162	0.109580181	0.092059289	0.084961409	0.074879435	0.194157921	0.137993016	0.084172756	0.003365806	0.148146295	0.222219443	8.13E-09	Loam
10622	9877	9979	9741	18812	14114	10896	5089	0.11244	0.09754	0.09958	0.09482	0.27624	0.18228	0.11792	0.00178	0.119832675	0.103953033	0.106127159	0.1010542	0.294402152	0.194264496	0.125672972	0.001897031	0.31768991	0.476534865	1.25E-08	Clay Loam
11124	10466	10589	11506	15935	15883	14169	5138	0.12248	0.10932	0.11178	0.13012	0.2187	0.21766	0.18338	0.00276	0.130532782	0.116507542	0.119129281	0.138675094	0.233079028	0.231970651	0.195436818	0.005734336	0.159808682	0.239713023	5.72E-09	Loam
11609	11100	11233	11324	15314	14753	12232	5338	0.13218	0.122	0.12466	0.19506	0.14464	0.00676	0.00676	0.00676	0.140870535	0.130021223	0.132856112	0.207884752	0.154149751	0.007204455	0.007204455	0.014044967	0.038546443	0.057819664	1.48E-09	Silt Loam
11650	11123	11399	11693	14255	14233	12311	5332	0.133	0.12246	0.12798	0.18466	0.14622	0.00664	0.00664	0.00664	0.141744448	0.130511467	0.136394394	0.196800976	0.155833633	0.007076565	0.007076565	0.013795648	0.025745709	0.038618564	9.65E-10	Silt Loam
10401	9800	10104	9791	17293	13160	10230	5045	0.10802	0.096	0.10208	0.09582	0.24586	0.1632	0.1046	0.0009	0.11512207	0.102311782	0.108791528	0.102119947	0.262024736	0.173930029	0.111477212	0.000959173	0.276990105	0.415485157	1.13E-08	Silt Loam
10119	9332	9286	8464	18011	13740	10033	5053	0.10238	0.08664	0.08572	0.06928	0.26022	0.1748	0.10066	0.00106	0.109111252	0.092336383	0.091355895	0.073835003	0.277328874	0.186292703	0.107278166	0.001129693	0.360604344	0.540906516	1.68E-08	Silt Loam
10357	9664	9522	9007	18664	12117	9506	5051	0.10714	0.09328	0.09044	0.08014	0.27328	0.14234	0.09012	0.09012	-0.339768457	-0.295814837	-0.286808468	-0.254144523	-0.866641067	-0.451396698	-0.285793666	-0.285793666	0.348993531	0.523490297	1.49E-08	Clay Loam
9924	9059	8590	8396	14114	11299	9007	5043	0.09848	0.08118	0.0718	0.06792	0.18228	0.12598	0.08014	0.00086	0.104954836	0.086517401	0.076520687	0.072385586	0.194264496	0.134262899	0.085409023	0.000916543	0.035108889	0.052663334	2.23E-09	Sandy Loam
10532	9736	9423	9441	12973	12823	9965	5071	0.11064	0.09472	0.08882	0.15946	0.15646	0.0993	0.0993	0.00142	0.117887119	0.10092433	0.09463787	0.169904917	0.166708411	0.105804328	0.105804328	0.001513013	-0.005814855	-0.008722283	-2.32E-10	Silty Clay Loam
11288	10582	10051	10146	14793	13317	10942	5322	0.12576	0.11164	0.10102	0.10292	0.19586	0.16634	0.11884	0.00644	-0.12719672	-0.112915409	-0.102174083	-0.104095789	-0.198097563	-0.168240318	-0.120197664	-0.006513572	0.037746586	0.056619879	1.69E-09	Clay Loam
10354	9571	8926	8993	12433	12136	9835	5062	0.10708	0.09142	0.07852	0.07986	0.14866	0.14272	0.0967	0.10708	-0.108303314	-0.092464409	-0.079417036	-0.080772345	-0.150358336	-0.144350476	-0.09780473	-0.108303314	0.044720629	0.067080943	2.49E-09	Loam
11940	11358	11253	10866	19239	13381	11123	5717	0.1388	0.12716	0.12506	0.11732	0.28478	0.16762	0.12246	0.1388	-0.443023483	-0.405870793	-0.399167988	-0.374463364	-0.908964174	-0.5350115	-0.390869277	-0.443023483	0.011687662	0.017531493	4.68E-10	Silty Clay Loam
11763	11051	10779	10704	17196	13776	11273	5066	0.13526	0.12102	0.11558	0.11408	0.24392	0.17552	0.12546	0.00132	0.147478239	0.131951918	0.126020515	0.124385018	0.26595366	0.191374985	0.13679299	0.001439238	0.232688172	0.349032258	7.98E-09	Clay Loam
9887	9028	8476	7873	14711	10591	8288	5070	0.09774	0.08056	0.06952	0.19422	0.11182	0.06576	0.06576	0.0014	0.104166183	0.085856637	0.074090782	0.206989524	0.119171911	0.070083571	0.070083571	0.002908721	0.147205373	0.220808059	9.03E-09	Sandy Loam
9656	8520	7824	6843	13035	8898	6666	5060	0.09312	0.0704	0.05648	0.03686	0.1607	0.07796	0.03332	0.0012	0.099219527	0.075011327	0.060179542	0.039274396	0.171226139	0.08306652	0.03550252	0.001278602	0.311500151	0.467250226	2.04E-08	Sandy Loam
11056	10222	10034	9248	19808	14779	10806	5067	0.12112	0.10444	0.10068	0.08496	0.29616	0.19558	0.11612	0.00134	0.132060952	0.113874222	0.109774576	0.092634564	0.322912578	0.213247035	0.126609294	0.001461044	0.363436123	0.545154185	1.41E-08	Silty Clay Loam
12495	12149	12653	13736	17133	17051	15029	5310	0.1499	0.14298	0.15306	0.17472	0.24266	0.24102	0.20058	0.0062	-0.151612502	-0.144613446	-0.154808603	-0.176716053	-0.24543222	-0.243773484	-0.202871486	-0.006270831	0.044950461	0.067425691	1.29E-09	Clay Loam
11001	13572	22393	8484	9826	10057	9050	5047	0.12002	0.17144	0.34786	0.06968	0.09652	0.10114	0.081	0.00094	0.2493605	0.356193668	0.722734072	0.144771202	0.200535539	0.210134319	0.168290289	0.001952998	0.084839005	0.127258508	3.40E-09	Clay Loam
10335	9695	9113	9110	12618	11847	9669	5098	0.1067	0.0939	0.08226	0.0822	0.15236	0.13694	0.09338	0.00196	-0.107918973	-0.094972742	-0.083199763	-0.083139077	-0.154100606	-0.138504443	-0.094446801	-0.001982392	0.029767293	0.04465094	1.64E-09	Clay Loam
10367	9460	9253	7810	22396	13326	9126	5062	0.10734	0.0892	0.08506	0.0562	0.34792	0.16652	0.08252	0.10734	-0.108566284	-0.090219047	-0.086031751	-0.056842046	-0.351894742	-0.168422374	-0.083462733	-0.108566284	0.077704299	0.116556448	4.88E-09	Loam
11070	10380	10109	10449	13864	13166	11592	5105	0.1214	0.1076	0.10218	0.10898	0.17728	0.16332	0.13184	0.1214	-0.387485957	-0.343438953	-0.326139333	-0.347843654	-0.565844402	-0.521286709	-0.420808472	-0.387485957	0.051857901	0.077786852	2.27E-09	Silty Clay Loam
11310	10688	10750	10591	15920	14274	11435	5366	0.1262	0.11376	0.115	0.18548	0.1287	0.00732	0.00732	0.00732	0.134497363	0.121239462	0.122560989	0.197674889	0.137161733	0.007801273	0.007801273	0.015208456	0.038318351	0.057477527	1.63E-09	Silt Loam
10446	9732	9413	9368	14367	12659	9983	5076	0.10892	0.09464	0.08826	0.08736	0.18734	0.15318	0.09966	0.00152	-0.110164335	-0.095721196	-0.089268309	-0.088358027	-0.189480228	-0.154929974	-0.100798546	-0.001537365	0.031781303	0.047671955	1.69E-09	Clay Loam
11546	11301	11021	11300	16176	14126	12345	5074	0.13092	0.12602	0.12042	0.126	0.22352	0.18252	0.1469	0.13092	-0.417872005	-0.402232127	-0.384357981	-0.402168291	-0.713433781	-0.582569496	-0.468877159	-0.417872005	0.04419539	0.066293085	1.66E-09	Silty Clay Loam
12540	12110	12495	13410	17518	18255	16158	5053	0.1508	0.1422	0.1499	0.1682	0.25036	0.2651	0.22316	0.00106	0.313310809	0.295442951	0.311440917	0.349462056	0.520162428	0.550787106	0.463650134	0.002202317	0.132824625	0.199236937	3.61E-09	Silty Clay Loam
10388	9452	9193	7866	23723	12825	8584	5066	0.10776	0.08904	0.08386	0.05732	0.37446	0.1565	0.07168	0.10776	-0.108991082	-0.09005722	-0.084818042	-0.057974841	-0.378737943	-0.158287903	-0.072498894	-0.108991082	0.043647416	0.065471125	2.81E-09	Loam
10335	9569	9279	8838	15854	12638	9721	5062	0.1067	0.09138	0.07676	0.21708	0.15276	0.09442	0.09442	0.00124	0.113689042	0.097365554	0.081787918	0.23129913	0.162766055	0.10060468	0.10060468	0.001321222	-0.112873789	-0.169310684	-4.19E-09	Silty Clay Loam
11215	10532	10270	10515	15642	13377	11528	5039	0.1243	0.11064	0.1054	0.1103	0.21284	0.16754	0.13056	0.00078	0.132472443	0.117914329	0.112329811	0.117551974	0.226833746	0.178555374	0.139144023	0.000831283	0.196008717	0.294013075	7.40E-09	Loam
9876	9071	8682	8223	14280	11401	8773	5054	0.09752	0.08142	0.07364	0.06446	0.1856	0.12802	0.07546	0.00108	0.103931718	0.08677318	0.078481663	0.068698099	0.197802778	0.136437024	0.080421324	0.001151008	0.032360555	0.048540833	2.10E-09	Sandy Loam
11423	10941	11157	11498	17222	15088	12682	5080	0.12846	0.11882	0.12314	0.12996	0.24444	0.20176	0.15364	0.0016	0.136905953	0.126632145	0.131236175	0.138504575	0.260511375	0.215025262	0.163741481	0.001705196	0.199303621	0.298955432	6.61E-09	Clay Loam
10522	9708	9456	8573	18051	12072	9023	5088	0.11044	0.09416	0.08912	0.07146	0.26102	0.14144	0.08046	0.00176	-0.350233605	-0.298605543	-0.282622409	-0.226618013	-0.827761459	-0.448542567	-0.255159325	-0.005581412	0.355994591	0.533991887	1.58E-08	Silty Clay Loam
11189	10450	10318	9473	19106	14956	11069	5045	0.12378	0.109	0.10636	0.08946	0.28212	0.19912	0.12138	0.0009	0.257172493	0.22646471	0.220979693	0.185867275	0.586148843	0.413703238	0.252186114	0.001869892	0.337065678	0.505598516	1.27E-08	Clay Loam
10905	10148	9852	9162	19367	14027	10053	5024	0.1181	0.10296	0.09704	0.08324	0.28734	0.18054	0.10106	0.00048	0.12876815	0.112260531	0.105805769	0.090759194	0.313295854	0.196848449	0.110188902	0.000523359	0.357706194	0.536559291	1.42E-08	Silt Loam
11278	14250	15243	10250	10184	10526	11311	5042	0.12556	0.185	0.20486	0.105	0.10368	0.11052	0.12622	0.00084	0.260870724	0.384366709	0.425628995	0.218154078	0.21541157	0.22962275	0.262241978	0.001745233	0.013284559	0.019926839	4.49E-10	Clay Loam
10407	9687	9125	9514	12745	12842	10168	5053	0.10814	0.09374	0.0825	0.09028	0.1549	0.15684	0.10336	0.10814	-0.109375424	-0.094810914	-0.083442505	-0.091311386	-0.156669624	-0.158631787	-0.104540816	-0.109375424	0.03322833	0.049842496	1.74E-09	Loam
10362	9573	9387	8981	15957	12496	9809	5050	0.10724	0.09146	0.08774	0.07962	0.21914	0.14992	0.09618	0.001	0.114290786	0.097473287	0.093508706	0.084854834	0.233547957	0.159776899	0.102503617	0.001065748	0.044065993	0.066098989	2.45E-09	Silt Loam
11043	10497	10799	11778	15938	14819	12580	5072	0.12086	0.10994	0.11598	0.13556	0.21876	0.19638	0.1516	0.00144	0.12880627	0.117168305	0.123605422	0.144472762	0.233142973	0.209291539	0.161567356	0.001534677	0.150093809	0.225140713	5.28E-09	Silty Clay Loam
10439	9721	9087	9569	12526	12539	10006	5035	0.10878	0.09442	0.08174	0.09138	0.15052	0.15078	0.10012	0.10878	-0.110022735	-0.095498682	-0.082673822	-0.092423952	-0.152239585	-0.152502556	-0.101263801	-0.110022735	0.022324393	0.03348659	1.17E-09	Loam
11260	10447	10382	9963	19272	14824	11282	5056	0.1252	0.10894	0.10764	0.09926	0.28544	0.19648	0.12564	0.00112	0.260122767	0.22634005	0.223639095	0.206228322	0.593046667	0.408218222	0.261036937	0.002326977	0.196110865	0.294166297	7.88E-09	Silty Clay Loam
11468	10795	10517	10499	15664	13826	11231	5313	0.12936	0.1159	0.11034	0.10998	0.21328	0.17652	0.12462	0.00626	-0.130837847	-0.117224076	-0.111600557	-0.111236444	-0.215716574	-0.178536617	-0.126043696	-0.006331516	0.033686148	0.050529222	1.44E-09	Clay Loam
9750	8892	8656	7872	13793	10844	8110	5047	0.095	0.07784	0.07312	0.05744	0.17586	0.11688	0.0622	0.00094	0.101222671	0.08293866	0.077909491	0.061202423	0.187379146	0.12453585	0.066274212	0.001001572	0.273297946	0.409946919	1.53E-08	Silt Loam
9922	9140	8675	8272	12348	10256	8255	5068	0.09844	0.0828	0.0735	0.06544	0.14696	0.10512	0.0651	0.00136	0.104912206	0.088243912	0.078332458	0.069742531	0.156622286	0.112031401	0.069380177	0.001449417	0.197672163	0.296508244	1.09E-08	Loam
11437	10961	10931	11252	15511	15703	13390	5055	0.12874	0.11922	0.11862	0.12504	0.21022	0.21406	0.1678	0.0011	0.365125649	0.338125524	0.336423835	0.354631903	0.596214961	0.607105768	0.475905577	0.003119762	0.159137615	0.238706423	5.57E-09	Loam
11498	10685	10568	10019	19573	15217	11491	5053	0.12996	0.1137	0.11136	0.10038	0.29146	0.20434	0.12982	0.00106	0.270012419	0.236229702	0.231367982	0.208555299	0.605554168	0.424548613	0.269721547	0.002202317	0.20597559	0.308963386	7.98E-09	Silty Clay Loam
10071	9286	8974	8979	12783	10787	8883	5057	0.10142	0.08572	0.07948	0.07958	0.15566	0.11574	0.07766	0.00114	0.108088135	0.091355895	0.084705629	0.084812204	0.165894291	0.123349642	0.082765969	0.001214952	-0.005374538	-0.008061807	-3.24E-10	Silt Loam
9974	9201	9294	8594	17016	11745	8727	5060	0.09948	0.08402	0.08588	0.07188	0.24032	0.1349	0.07454	0.0012	0.106020584	0.089544124	0.091526415	0.076605947	0.256120494	0.143769369	0.079440836	0.001278897	0.00767854	0.011517811	4.82E-10	Silt Loam
12509	11690	11134	10541	16247	11941	9916	7008	0.15018	0.1338	0.12268	0.11082	0.22494	0.13882	0.09832	0.15018	-0.160669358	-0.143145293	-0.131248614	-0.118560249	-0.240650988	-0.148515916	-0.105187184	-0.160669358	-0.030551889	-0.045827834	-1.28E-09	Loam
10019	9127	8598	8448	14219	11582	9214	5053	0.10038	0.08254	0.07196	0.06896	0.18438	0.13164	0.08428	0.00106	0.106979757	0.087966817	0.076691207	0.073493963	0.196502566	0.140295031	0.089821219	0.001129693	0.043369947	0.06505492	2.70E-09	Sandy Loam
10842	10124	9690	9383	15593	13272	11070	5085	0.11684	0.10248	0.0938	0.08766	0.21186	0.16544	0.1214	0.0017	-0.370529648	-0.3249904	-0.297463891	-0.277992374	-0.671862473	-0.524652731	-0.38499058	-0.005391137	0.248638693	0.37295804	1.05E-08	Silty Clay Loam
11275	10601	10262	10885	15537	15748	12240	5054	0.1255	0.11202	0.10524	0.1177	0.21074	0.21496	0.1448	0.00108	0.260746065	0.232739236	0.218652716	0.244540333	0.437845623	0.446613339	0.300844862	0.002243871	0.1760654	0.2640981	6.49E-09	Clay Loam
9905	9045	10681	7804	19822	12150	8659	5063	0.0981	0.0809	0.05608	0.05608	0.29644	0.143	0.143	0.00126	0.104525726	0.086199095	0.059753341	0.059753341	0.315857353	0.152366757	0.152366757	0.001342532	0.435024976	0.652537465	2.15E-08	Loam
10590	9893	9592	9647	15978	12916	10458	5064	0.1118	0.09786	0.09184	0.09294	0.21956	0.15832	0.10916	0.00128	0.119150596	0.104294073	0.097878271	0.099050594	0.233995571	0.16872918	0.116337022	0.001364157	0.040338224	0.060507336	2.03E-09	Sandy Loam
12150	11526	11351	11357	16305	13308	11772	6018	0.143	0.13052	0.12702	0.12714	0.2261	0.16616	0.13544	0.143	-0.456429092	-0.416595281	-0.405423939	-0.405806957	-0.721668656	-0.530351454	-0.432298995	-0.456429092	0.017942842	0.026914263	6.73E-10	Silty Clay Loam
9931	9078	8579	8094	14296	11178	8764	5051	0.09862	0.08156	0.07158	0.06188	0.18592	0.12356	0.07528	0.00102	0.105104041	0.086922385	0.076286222	0.065948469	0.198143818	0.131683789	0.080229489	0.001087063	0.039743742	0.059615613	2.60E-09	Sandy Loam
10786	10177	9874	9763	16011	14488	11662	5045	0.11572	0.10354	0.09748	0.09526	0.22022	0.18976	0.13324	0.0009	0.123328327	0.11034752	0.103889089	0.101523129	0.234698965	0.202236289	0.142000227	0.000959173	0.088634772	0.132952159	4.10E-09	Sandy Loam
10925	10202	9892	10146	12476	12253	10675	5100	0.1185	0.10404	0.09784	0.10292	0.14952	0.14506	0.1135	0.1185	-0.378229702	-0.332076103	-0.31228687	-0.328501274	-0.477239706	-0.463004225	-0.362270643	-0.378229702	0.025407041	0.038110561	1.20E-09	Silty Clay Loam
11500	10918	11091	11438	16102	14708	12692	5104	0.13	0.11836	0.12182	0.12876	0.22204	0.19416	0.15384	0.13	-0.414935539	-0.377782849	-0.388826518	-0.410977692	-0.7087099	-0.619722186	-0.491028333	-0.414935539	0.051968504	0.077952756	1.98E-09	Silty Clay Loam
10507	9829	10681	9998	15158	14454	11931	5071	0.11014	0.09658	0.09996	0.09996	0.20316	0.18908	0.18908	0.00142	0.117354368	0.102906164	0.10650756	0.10650756	0.216467345	0.20146508	0.20146508	0.001513013	0.205120051	0.307680076	8.66E-09	Loam
10172	9339	9250	8559	17493	13420	9796	5065	0.10344	0.08678	0.085	0.07118	0.24986	0.1684	0.09592	0.0013	0.110240945	0.092485588	0.090588557	0.075859923	0.266287727	0.179471917	0.102226522	0.001385472	0.067393081	0.101089621	3.95E-09	Sandy Loam
12347	11794	11469	11739	15337	13345	12084	5987	0.14694	0.13588	0.12938	0.13478	0.20674	0.1669	0.14168	0.14694	-0.469004831	-0.433703392	-0.412956615	-0.430192399	-0.659875179	-0.532713395	-0.452215901	-0.469004831	0.014481803	0.021722705	5.16E-10	Silty Clay Loam
11476	10899	10721	11468	16403	16989	13540	5050	0.12952	0.11798	0.11442	0.12936	0.22806	0.23978	0.1708	0.001	0.269098249	0.245122077	0.237725615	0.268765824	0.473830658	0.498180808	0.354863967	0.002077658	0.194012018	0.291018027	6.50E-09	Silty Clay Loam
10835	10138	9829	9630	14946	13280	11238	5102	0.1167	0.10276	0.09658	0.0926	0.19892	0.1656	0.12476	0.00204	-0.370085672	-0.325878352	-0.306279985	-0.293658383	-0.630826409	-0.525160132	-0.395646003	-0.006469364	0.216308594	0.324462891	9.11E-09	Silty Clay Loam
10295	9312	9137	7456	25877	13700	8792	5058	0.1059	0.08624	0.08274	0.04912	0.41754	0.174	0.07584	0.1059	-0.107109833	-0.087225232	-0.083685246	-0.049681162	-0.422310102	-0.175987828	-0.076706419	-0.107109833	0.082225505	0.123338257	5.47E-09	Loam
9812	8886	8595	7714	13793	11663	8545	5065	0.09624	0.07772	0.0719	0.05428	0.17586	0.13326	0.0709	0.0013	0.102543893	0.0828108	0.076609579	0.057835438	0.187379146	0.141988769	0.075544077	0.001385152	0.28265216	0.42397824	1.61E-08	Silt Loam
10616	9891	9934	9729	13793	13340	10577	5067	0.11232	0.09782	0.09868	0.09458	0.17586	0.1668	0.11154	0.00134	0.119677162	0.104227386	0.105143717	0.10077516	0.187379146	0.1777257	0.11884607	0.001427772	0.172774424	0.259161636	7.66E-09	Silt Loam
10857	10159	9725	9776	13080	12082	10703	5086	0.11714	0.10318	0.0945	0.09552	0.1616	0.14164	0.11406	0.11714	-0.373888838	-0.329331145	-0.301626218	-0.304881866	-0.515796793	-0.452088228	-0.364058058	-0.373888838	0.045265882	0.067898823	2.18E-09	Silty Clay Loam
11931	11307	11279	11240	17304	13848	12139	5946	0.13862	0.12614	0.12558	0.1248	0.24608	0.17696	0.14278	0.13862	-0.442448957	-0.402615145	-0.40082773	-0.398338117	-0.785441056	-0.564823022	-0.455726894	-0.442448957	0.038453313	0.057679969	1.46E-09	Silty Clay Loam
10476	9742	9370	9542	12842	12438	10327	5086	0.10952	0.09484	0.0874	0.09084	0.15684	0.14876	0.10654	0.00172	-0.110771189	-0.09592348	-0.088398484	-0.091877783	-0.158631787	-0.150459479	-0.107757145	-0.00173965	0.039508783	0.059263174	2.04E-09	Clay Loam
10886	10223	10325	10030	19352	13380	10875	5042	0.11772	0.10446	0.1065	0.1006	0.28704	0.1676	0.1175	0.00084	0.125459823	0.111328008	0.113502133	0.107214221	0.305912228	0.178619319	0.125225358	0.000895228	0.040420952	0.060631428	1.89E-09	Sandy Loam
10703	10078	9904	9843	15636	13535	11083	5045	0.11406	0.10156	0.09808	0.21272	0.1707	0.12166	0.12166	0.0009	0.121559186	0.108237339	0.104528537	0.226705857	0.181923137	0.129658869	0.129658869	0.001869892	0.157926255	0.236889383	6.88E-09	Sandy Loam
11299	10614	10345	10371	15408	14385	11607	5032	0.12598	0.11228	0.1069	0.10742	0.20816	0.1877	0.13214	0.00064	-0.399514936	-0.356068717	-0.339007355	-0.340656409	-0.660128822	-0.595244908	-0.419049878	-0.002029604	0.195391598	0.293087397	7.43E-09	Clay Loam
10174	9369	9325	8402	19037	13907	9841	5065	0.10348	0.08738	0.0865	0.06804	0.28074	0.17814	0.09682	0.0013	0.110283575	0.093125036	0.092187178	0.072513475	0.299198017	0.1898523	0.103185695	0.001385472	0.07887957	0.118319355	4.64E-09	Sandy Loam
9864	9019	8512	7974	12910	10340	8305	5074	0.09728	0.08038	0.07024	0.05948	0.1582	0.1068	0.0661	0.00148	0.103675939	0.085664802	0.07485812	0.063390675	0.168601291	0.113821857	0.070445925	0.001577307	0.236353189	0.354529784	1.33E-08	Loam
9805	8985	8644	8143	14139	11334	8711	5063	0.0961	0.0797	0.07288	0.06286	0.18278	0.12668	0.07422	0.00126	0.102418357	0.084940094	0.077671694	0.066992902	0.19479737	0.135008922	0.079099796	0.001342842	0.269096131	0.403644197	1.45E-08	Silty Clay Loam
11650	10901	10625	10122	18467	12514	10366	5743	0.133	0.11802	0.1125	0.10244	0.26934	0.15028	0.10732	0.01486	-0.421777159	-0.374271731	-0.356766394	-0.32486355	-0.854146316	-0.476576477	-0.340339283	-0.047124877	0.291895484	0.437843226	1.02E-08	Silty Clay Loam
10810	9810	9090	8060	20141	11339	9744	5060	0.1162	0.0962	0.0818	0.0612	0.30282	0.12678	0.09488	0.0012	0.241423846	0.199870689	0.169952415	0.127152663	0.629156361	0.263405467	0.19712818	0.002493189	0.428389064	0.642583596	1.90E-08	Silty Clay Loam
11938	11382	11413	11332	17730	14239	12134	5980	0.13876	0.12764	0.12826	0.12664	0.2546	0.18478	0.14268	0.13876	-0.44289581	-0.407402863	-0.409381786	-0.404211051	-0.812635293	-0.589782991	-0.455407713	-0.44289581	0.034177107	0.051265661	1.28E-09	Silty Clay Loam
9988	9203	8766	8440	13775	11255	9127	5059	0.09976	0.08406	0.07532	0.0688	0.1755	0.1251	0.08254	0.00118	0.106318993	0.089586754	0.080272119	0.073323444	0.187038726	0.133325041	0.087966817	0.001257582	0.039107417	0.058661126	2.42E-09	Sandy Loam
10341	9485	9381	8612	19176	13896	9876	5102	0.10682	0.0897	0.08762	0.07224	0.28352	0.17792	0.09752	0.00204	0.210955682	0.177145897	0.173038166	0.142664655	0.559915326	0.351368985	0.192589385	0.004028736	0.3801641	0.570246149	1.69E-08	Silt Loam
10295	9312	9137	7456	25877	13700	8792	5058	0.1059	0.08624	0.08274	0.04912	0.41754	0.174	0.07584	0.1059	-0.107109833	-0.087225232	-0.083685246	-0.049681162	-0.422310102	-0.175987828	-0.076706419	-0.107109833	0.082225505	0.123338257	5.47E-09	Loam
10374	9667	9537	9191	14793	13303	10621	5064	0.10748	0.09334	0.09074	0.08382	0.19586	0.16606	0.11242	0.00128	0.114546566	0.099476893	0.096705949	0.089330975	0.20873735	0.176978068	0.11981136	0.001364157	0.072178478	0.108267717	3.79E-09	Sandy Loam
12866	12110	11668	11214	16806	13498	11009	7372	0.15732	0.1422	0.13336	0.12428	0.23612	0.16996	0.12018	0.04744	0.167663433	0.151549327	0.142128117	0.132451128	0.251644354	0.181134484	0.128081562	0.050559072	0.199571734	0.299357602	6.13E-09	Sandy Loam
10349	9552	8902	8898	13167	12154	9588	5053	0.10698	0.09104	0.07804	0.07796	0.16334	0.14308	0.09176	0.10698	-0.108202171	-0.092080068	-0.078931552	-0.078850638	-0.165206045	-0.144714589	-0.092808294	-0.108202171	0.037325544	0.055988315	2.12E-09	Loam
11181	10275	9977	8871	21194	14025	9909	5059	0.12362	0.1055	0.09954	0.07742	0.32388	0.1805	0.09818	0.00118	0.256840068	0.219192907	0.206810066	0.160852274	0.672911836	0.375017248	0.203984451	0.002451636	0.225104822	0.337657233	1.01E-08	Silty Clay Loam
10461	9756	9456	9472	13067	13129	11256	5062	0.10922	0.09512	0.08912	0.08944	0.16134	0.16258	0.12512	0.00124	0.116400967	0.101373924	0.094979438	0.095320477	0.171947738	0.173269266	0.133346356	0.001321527	0.159501309	0.239251963	7.44E-09	Loam
10281	9514	9231	8575	14739	12799	9916	5066	0.10562	0.09028	0.08462	0.0715	0.19478	0.15598	0.09832	0.00132	0.112564275	0.096215705	0.090183573	0.076200963	0.207586343	0.166235331	0.104784317	0.001406787	0.072521767	0.108782651	4.14E-09	Silt Loam
10382	9702	9633	9272	16882	13430	10381	5054	0.10764	0.09404	0.09266	0.08544	0.23764	0.1686	0.10762	0.00108	0.114717085	0.100222916	0.098752185	0.091057486	0.25326429	0.179685067	0.114695771	0.001151008	0.290968877	0.436453315	1.25E-08	Sandy Loam
11636	10776	10301	9715	18800	12144	9831	5733	0.13272	0.11552	0.10602	0.0943	0.276	0.14288	0.09662	0.13272	-0.423617267	-0.368718103	-0.338395891	-0.300987856	-0.880940066	-0.456046075	-0.308392859	-0.423617267	0.005934718	0.008902077	2.82E-10	Silty Clay Loam
11178	14639	17095	10106	10249	10528	11469	5056	0.12356	0.19278	0.2419	0.10212	0.10498	0.11056	0.12938	0.12938	0.256715408	0.400530887	0.502585443	0.212170423	0.218112525	0.229705856	0.268807377	0.268807377	0.020451682	0.030677523	6.77E-10	Clay Loam
11333	10639	10170	9881	14710	12382	10071	5577	0.12666	0.11278	0.1034	0.09762	0.1942	0.14764	0.10142	0.01154	0.134987607	0.120195029	0.110198315	0.104038293	0.206968209	0.157346995	0.108088135	0.012298729	0.196372657	0.294558985	7.81E-09	Clay Loam
12078	11584	11646	12382	16928	16439	14035	5057	0.14156	0.13168	0.13292	0.14764	0.23856	0.22878	0.1807	0.00114	0.154347327	0.143574852	0.144926863	0.160976543	0.260109483	0.249446041	0.197022902	0.001242978	0.155100648	0.232650972	4.68E-09	Silt Loam
10009	9497	9145	9259	12747	13839	10776	5058	0.10018	0.08994	0.0829	0.08518	0.15494	0.17678	0.11552	0.00116	0.10674197	0.095831232	0.088330099	0.090759443	0.165088848	0.188359408	0.123086768	0.001235982	0.158502227	0.23775334	7.78E-09	Sandy Loam
10304	9419	9291	8386	17366	12238	9227	5299	0.10608	0.08838	0.08582	0.06772	0.24732	0.14476	0.08454	0.10608	-0.113489183	-0.094552922	-0.091814118	-0.07244992	-0.264594125	-0.154870797	-0.090444717	-0.113489183	0.047748822	0.071623233	2.89E-09	Loam
11451	10997	11107	11310	14799	14943	12830	5315	0.12902	0.11994	0.12214	0.1262	0.19598	0.19886	0.1566	0.0063	0.137502772	0.127825783	0.130170428	0.134497363	0.20886524	0.211934593	0.166896094	0.006714211	0.133632081	0.200448121	4.74E-09	Silt Loam
11024	10243	10111	9817	15713	13412	10820	5833	0.12048	0.10486	0.10222	0.21426	0.16824	0.1164	0.1164	0.01666	0.128401286	0.111754307	0.108940733	0.228347108	0.179301398	0.124053036	0.124053036	0.03461378	0.154763442	0.232145163	6.67E-09	Loam
11289	10838	9853	12414	19209	18610	15450	5070	0.12578	0.11676	0.14828	0.28418	0.2722	0.209	0.209	0.0014	0.134018816	0.12440799	0.157992606	0.302794301	0.290029589	0.222689876	0.222689876	0.001491703	-0.0158386	-0.023757899	-3.86E-10	Loam
10755	10117	10248	10038	16924	13563	11028	5044	0.1151	0.10234	0.10496	0.17126	0.12056	0.00088	0.00088	0.00088	0.122667564	0.109068623	0.111860882	0.182519956	0.128486546	0.000937858	0.000937858	0.001828339	0.046995158	0.070492737	2.21E-09	Silt Loam
9994	9161	9082	8665	16030	12236	9221	5065	0.09988	0.08322	0.08164	0.14472	0.08442	0.0013	0.0013	0.0013	0.106446883	0.088691526	0.087007645	0.154235011	0.089970423	0.001385472	0.001385472	0.002700955	0.031085765	0.046628648	1.90E-09	Silt Loam
10699	9881	9412	8905	15554	11436	9105	5787	0.11398	0.09762	0.08824	0.0781	0.21108	0.12872	0.0821	0.01574	0.121473926	0.104038293	0.09404158	0.083234898	0.22495803	0.137183048	0.087497888	0.016774869	0.271842675	0.407764013	1.21E-08	Loam
10774	10172	10035	10101	14011	13046	10742	5049	0.11548	0.10344	0.1007	0.10202	0.18022	0.16092	0.11484	0.00098	0.123072548	0.110240945	0.107320796	0.108727583	0.192069056	0.171500124	0.122390469	0.002036105	0.127230311	0.190845466	5.49E-09	Loam
10997	10304	9897	10619	14772	15469	11892	5045	0.11994	0.10608	0.09794	0.11238	0.19544	0.20938	0.13784	0.0009	0.249194287	0.220397949	0.203485813	0.233487193	0.406057457	0.435020008	0.286384363	0.001869892	0.163561892	0.245342838	6.42E-09	Clay Loam
10120	9294	8811	8909	13876	11568	9598	5054	0.1024	0.08588	0.07622	0.17752	0.13136	0.09196	0.09196	0.00108	0.109132567	0.091526415	0.081231292	0.189191537	0.139996622	0.098006161	0.098006161	0.002243871	0.129853006	0.194779509	6.94E-09	Sandy Loam
11408	10689	10585	10289	16134	13471	10829	5581	0.12816	0.11378	0.1117	0.10578	0.22268	0.16942	0.11658	0.01162	0.136586229	0.121260777	0.119044021	0.112734795	0.237320704	0.18055898	0.12424487	0.012383989	0.221208795	0.331813193	8.24E-09	Clay Loam
11234	10487	10122	9925	14096	12327	10029	5583	0.12468	0.10974	0.10244	0.0985	0.18192	0.14654	0.10058	0.01166	0.132877427	0.116955156	0.109175197	0.104976151	0.193880827	0.156174672	0.107192907	0.012426619	0.173639732	0.260459598	7.11E-09	Clay Loam
10414	9684	9102	9418	12777	12567	10126	5056	0.10828	0.09368	0.08204	0.08836	0.15554	0.15134	0.10252	0.10828	-0.109517023	-0.094750228	-0.082977249	-0.089369451	-0.157316935	-0.153068953	-0.103691219	-0.109517023	0.036225952	0.054338928	1.92E-09	Loam
9957	9059	8588	7931	14140	10462	8167	5072	0.09914	0.08118	0.05862	0.1828	0.06334	0.00144	0.00144	0.00144	0.105633848	0.086497436	0.062459715	0.194773729	0.067488884	0.001534323	0.001534323	0.001534323	-0.267763482	-0.401645223	-1.43E-08	Silty Clay Loam
11075	10297	10177	9946	15898	13708	11180	5086	0.1215	0.10594	0.10354	0.09892	0.21796	0.17416	0.1236	0.00172	-0.122888052	-0.10715029	-0.104722872	-0.100050092	-0.22045004	-0.176149656	-0.125012043	-0.00173965	0.058411436	0.087617154	2.69E-09	Clay Loam
12749	11880	11412	10866	16033	11870	9956	7123	0.15498	0.1376	0.12824	0.11732	0.22066	0.1374	0.09912	0.15498	-0.165804615	-0.147210705	-0.137196954	-0.125514244	-0.236072051	-0.146996736	-0.10604306	-0.165804615	-0.043703775	-0.065555662	-1.77E-09	Loam
10820	10251	9942	10609	14567	14797	12097	5065	0.1164	0.10502	0.09884	0.11218	0.19134	0.19594	0.14194	0.1164	-0.117729788	-0.10621978	-0.099969178	-0.113461578	-0.193525925	-0.198178477	-0.143561565	-0.117729788	0.065533339	0.098300009	2.83E-09	Loam
10250	9527	10142	8731	14685	13862	10679	5047	0.105	0.09054	0.07462	0.1937	0.17724	0.11358	0.11358	0.00094	0.111877689	0.096470533	0.079507744	0.206387698	0.188849539	0.121019694	0.121019694	0.001001572	-0.028829649	-0.043244474	-1.06E-09	Loam
10889	10107	9495	9436	14360	13272	10374	5042	0.11778	0.10214	0.0899	0.1872	0.16544	0.10748	0.10748	0.00084	0.244706546	0.212211977	0.186781444	0.388937556	0.343727721	0.22330667	0.22330667	0.001745233	-0.161154686	-0.241732029	-6.62E-09	Clay Loam
10564	9823	9703	9509	14239	12669	10105	5087	0.11128	0.09646	0.09406	0.09018	0.18478	0.15338	0.1021	0.00174	0.118596407	0.102802026	0.100244231	0.09610913	0.196928865	0.163464387	0.108812843	0.001854401	0.199174667	0.298762001	8.89E-09	Loam
11694	10900	10439	9781	17598	12473	9991	5740	0.13388	0.118	0.10878	0.09562	0.25196	0.14946	0.09982	0.13388	-0.427319768	-0.376633797	-0.347205291	-0.305201048	-0.80420891	-0.477048197	-0.318606657	-0.427319768	0.01062108	0.01593162	4.93E-10	Silty Clay Loam
10052	9226	8793	8000	16366	11334	8559	5069	0.10104	0.08452	0.07586	0.22732	0.12668	0.07118	0.07118	0.00138	0.10768315	0.090076998	0.080847623	0.242265774	0.135008922	0.075859923	0.075859923	0.002867168	0.17244233	0.258663494	9.97E-09	Sandy Loam
11193	10515	10104	10316	14174	14050	11384	5044	0.12386	0.1103	0.10208	0.10632	0.18348	0.181	0.12768	0.00088	0.257338706	0.229165665	0.212087317	0.220896586	0.381208669	0.376056077	0.265275359	0.001828339	0.153246327	0.22986949	6.13E-09	Clay Loam
13292	12659	12083	11938	16137	12982	11259	6989	0.16584	0.15318	0.14166	0.13876	0.22274	0.15964	0.12518	0.16584	-0.177423135	-0.163878894	-0.151554277	-0.148451726	-0.238297329	-0.170790094	-0.133923227	-0.177423135	-0.029271026	-0.04390654	-9.98E-10	Loam
10097	9340	9224	8665	16617	12293	9317	5072	0.10194	0.0868	0.08448	0.0733	0.23234	0.14586	0.08634	0.00144	0.108642323	0.092506903	0.090034368	0.078119308	0.247615827	0.155449964	0.092016659	0.001534677	0.314532078	0.471798117	1.48E-08	Silt Loam
11321	10591	10207	9729	18150	13766	10223	5067	0.12642	0.11182	0.10414	0.09458	0.263	0.17532	0.10446	0.00134	0.26265751	0.232323705	0.216367292	0.196504883	0.546424024	0.364254981	0.217032143	0.002784062	0.171823792	0.257735688	7.12E-09	Clay Loam
10758	9979	9596	9267	14784	11799	9664	5804	0.11516	0.09958	0.09192	0.08534	0.19568	0.13598	0.09328	0.01608	0.122731508	0.106127159	0.097963531	0.090950911	0.208545515	0.144920376	0.099412948	0.017137223	0.229387551	0.344081327	1.01E-08	Loam
10114	9231	9078	8091	18703	12029	8585	5069	0.10228	0.08462	0.06182	0.27406	0.14058	0.0717	0.0717	0.00138	0.108979524	0.090162762	0.065869321	0.292011423	0.149788243	0.076396479	0.076396479	0.001470392	-0.217167773	-0.32575166	-8.03E-09	Silty Clay Loam
10416	9674	9407	9057	15596	13308	10603	5066	0.10832	0.09348	0.08814	0.08114	0.16616	0.11206	0.11206	0.00132	0.115441794	0.099626098	0.093935005	0.086474771	0.177084643	0.11942769	0.11942769	0.002742508	0.190073776	0.285110664	9.12E-09	Sandy Loam
11229	10593	10302	10644	14682	14938	12265	5339	0.12458	0.11186	0.10604	0.11288	0.19364	0.19876	0.1453	0.00678	-0.126003239	-0.113137922	-0.107251433	-0.114169575	-0.195852201	-0.201030694	-0.146959951	-0.006857457	0.070758217	0.106137326	2.93E-09	Clay Loam
10511	9805	9436	9254	14466	13298	10482	5084	0.11022	0.0961	0.08872	0.08508	0.18932	0.16596	0.10964	0.00168	0.117466715	0.102418357	0.094553138	0.090673817	0.20176736	0.176871493	0.116848581	0.003490465	0.179318907	0.268978361	8.38E-09	Loam
10209	9429	9217	8584	15402	12478	9691	5045	0.10418	0.08858	0.08434	0.07168	0.20804	0.14956	0.09382	0.0009	0.111029598	0.094403934	0.089885163	0.076392797	0.221718157	0.15939323	0.099988452	0.000959173	0.060574555	0.090861833	3.53E-09	Silt Loam
9955	9151	8955	8409	15220	11632	8970	5073	0.0991	0.08302	0.0791	0.06818	0.2044	0.13264	0.0794	0.00146	0.1056156	0.088478376	0.084300645	0.07266268	0.217838836	0.141360779	0.08462037	0.001555992	0.032280338	0.048420508	2.03E-09	Silt Loam
11774	11065	10871	11318	18599	15736	12728	5041	0.13548	0.1213	0.11742	0.12636	0.27198	0.21472	0.15456	0.00082	0.28148109	0.252019902	0.243958589	0.262532851	0.565081392	0.446114701	0.321122803	0.001703679	0.243373333	0.365059999	7.82E-09	Silty Clay Loam
11070	10397	10576	11323	17110	16194	14226	5155	0.1214	0.10794	0.11152	0.12646	0.2422	0.22388	0.18452	0.0031	0.129381774	0.11503681	0.118852187	0.134774458	0.2581241	0.238599601	0.196651771	0.006440739	0.177017844	0.265526765	6.39E-09	Loam
9942	9118	8774	7863	16108	10875	8199	5057	0.09884	0.08236	0.07548	0.05726	0.22216	0.1175	0.06398	0.00114	0.105338505	0.087774983	0.080442639	0.061024715	0.236766515	0.125225358	0.06818654	0.001214952	0.020918939	0.031378409	1.43E-09	Silt Loam
10222	9687	9348	9505	13002	13148	11275	5111	0.10444	0.09374	0.08696	0.0901	0.16004	0.16296	0.1255	0.00222	0.241355857	0.216628668	0.200960411	0.208216801	0.369844804	0.376592785	0.290024512	0.005130314	0.155373884	0.233060826	7.30E-09	Silt Loam
11709	11199	11120	11036	16120	15117	12408	5317	0.13418	0.12398	0.1224	0.12072	0.2224	0.20234	0.14816	0.00634	0.14300203	0.132131403	0.130447522	0.128657066	0.237022295	0.215643395	0.157901183	0.006756841	0.058522436	0.087783655	2.24E-09	Silt Loam
11229	10655	10803	11802	16642	16280	14400	5167	0.12458	0.1131	0.11606	0.13604	0.23284	0.2256	0.188	0.00334	0.132770852	0.120536068	0.123690681	0.144984321	0.248148701	0.240432688	0.200360573	0.006939377	0.159461577	0.239192365	5.47E-09	Loam
9694	8841	8587	7784	15573	10483	7906	5048	0.09388	0.07682	0.07174	0.10966	0.05812	0.00096	0.00096	0.00096	0.100052397	0.08187074	0.076456742	0.116869896	0.061941258	0.001023118	0.001023118	0.001994552	0.007775653	0.01166348	5.61E-10	Silt Loam
10129	9367	9056	8618	15973	11615	8968	5048	0.10258	0.08734	0.08112	0.07236	0.21946	0.1323	0.07936	0.00096	-0.325307526	-0.276977572	-0.257252354	-0.229472144	-0.695964025	-0.419557279	-0.251670942	-0.003044407	0.299093164	0.448639746	1.43E-08	Clay Loam
11724	11153	11281	11580	15625	14393	12838	5078	0.13448	0.12306	0.12562	0.2125	0.18786	0.15676	0.15676	0.00156	0.143321755	0.131150915	0.13387923	0.226471392	0.200211368	0.167066614	0.167066614	0.003241146	0.108304778	0.162457167	3.78E-09	Sandy Loam
11518	11018	11135	11629	19029	18153	14020	5037	0.13036	0.12036	0.1227	0.13258	0.28058	0.26306	0.1804	0.00074	0.270843482	0.250066903	0.254928623	0.275455883	0.58294925	0.546548684	0.374809483	0.001537467	0.219058492	0.328587738	7.01E-09	Silty Clay Loam
10441	9694	9883	9610	13972	13308	11072	5071	0.10882	0.09388	0.09766	0.0922	0.17944	0.16616	0.12144	0.00142	0.115974668	0.100052397	0.104080923	0.098261941	0.191237772	0.177084643	0.129424404	0.001513362	0.184971588	0.277457383	8.38E-09	Loam
10666	9974	9808	9793	15794	13647	11223	5041	0.11332	0.09948	0.09616	0.09586	0.21588	0.17294	0.12446	0.00082	0.120770533	0.106020584	0.102482302	0.102162577	0.23007362	0.184310412	0.132642962	0.000873913	0.068043396	0.102065093	3.26E-09	Sandy Loam
10796	10172	10203	10262	17347	14436	11720	5040	0.11592	0.10344	0.10406	0.24694	0.18872	0.1344	0.1344	0.0008	0.123541477	0.110240945	0.110901709	0.263175744	0.201127911	0.143236495	0.143236495	0.001662126	0.169001539	0.253502308	6.93E-09	Sandy Loam
9980	9128	8632	8699	13770	11269	9084	5054	0.0996	0.08256	0.07264	0.1754	0.12538	0.08168	0.08168	0.00108	0.106148474	0.087988132	0.077415915	0.186932152	0.13362345	0.087050274	0.087050274	0.002243871	0.128705929	0.193058894	7.18E-09	Sandy Loam
10762	10026	9616	9440	14472	13538	11476	5054	0.11524	0.10052	0.09232	0.0888	0.18944	0.17076	0.12952	0.00108	0.122816768	0.107128962	0.09838983	0.094638398	0.20189525	0.181987082	0.138035646	0.001151008	0.210438274	0.315657411	9.19E-09	Sandy Loam
11708	10971	10424	9824	16350	12208	10243	5794	0.13416	0.11942	0.10848	0.09648	0.227	0.14416	0.10486	0.13416	-0.428213476	-0.381166169	-0.346247748	-0.307946006	-0.724541287	-0.460131594	-0.334693389	-0.428213476	0.020880052	0.031320078	9.49E-10	Silty Clay Loam
12345	11598	11080	10856	15069	13062	10899	6659	0.1469	0.1469	0.1216	0.11712	0.20138	0.16124	0.11798	0.1469	0.156558524	0.156558524	0.129595075	0.12482052	0.214620528	0.171841364	0.125737064	0.156558524	0.001976557	0.002964836	7.83E-11	Sandy Loam
10329	9482	9211	8243	20212	11508	8363	5154	0.10658	0.08964	0.08422	0.06486	0.30424	0.13016	0.06726	0.00308	-0.337992553	-0.284271463	-0.267083251	-0.205687718	-0.964823179	-0.412770789	-0.213298735	-0.009767471	0.420629063	0.630943595	1.89E-08	Silty Clay Loam
11948	11430	11344	11864	16081	15163	12619	5324	0.13896	0.1286	0.12688	0.13728	0.22162	0.20326	0.15238	0.00648	-0.140547521	-0.130069165	-0.128329515	-0.138848328	-0.224151853	-0.205582103	-0.154120835	-0.006554029	0.030837724	0.046256586	1.10E-09	Clay Loam
11379	10716	10420	10452	16345	14840	11632	5042	0.12758	0.11432	0.1084	0.10904	0.2269	0.1968	0.13264	0.00084	0.265067593	0.23751785	0.225218115	0.226547816	0.471420574	0.408883072	0.275580542	0.001745233	0.219912677	0.329869015	8.05E-09	Silty Clay Loam
11040	10392	10066	10856	15181	15903	12133	5049	0.1208	0.10784	0.10132	0.11712	0.20362	0.21806	0.14266	0.00098	0.250981073	0.224054626	0.210508297	0.243335292	0.423052699	0.453054079	0.296398674	0.002036105	0.166109767	0.24916465	6.31E-09	Clay Loam
11335	10541	10158	9658	18459	13804	10177	5059	0.1267	0.11082	0.10316	0.09316	0.26918	0.17608	0.10354	0.00118	0.263239254	0.230246047	0.214331188	0.193554609	0.55926395	0.365834001	0.215120698	0.002451636	0.176711278	0.265066917	7.38E-09	Clay Loam
9914	9160	9152	8595	16682	12624	9483	5057	0.09828	0.0832	0.08304	0.0719	0.23364	0.15248	0.08966	0.00114	0.104741687	0.088670211	0.088499691	0.076627262	0.249001299	0.162505214	0.095554941	0.001214952	0.319935119	0.479902678	1.54E-08	Silt Loam
11806	11118	10803	10403	18592	13141	11047	5761	0.13612	0.12236	0.11606	0.10806	0.10806	0.16282	0.12094	0.13612	-0.434469427	-0.390550096	-0.370441682	-0.344907187	-0.344907187	-0.519690803	-0.386017723	-0.434469427	0.03002331	0.045034965	1.26E-09	Silty Clay Loam
9971	9062	8631	8026	14001	10494	8242	5071	0.09942	0.08124	0.06052	0.18002	0.10988	0.06484	0.06484	0.00142	0.105932189	0.086561366	0.064484169	0.191811634	0.117077337	0.069087137	0.069087137	0.001513013	-0.143172076	-0.214758114	-6.58E-09	Silty Clay Loam
12597	12049	11793	12006	15455	13353	12208	6017	0.15194	0.14098	0.13586	0.14012	0.2091	0.16706	0.14416	0.15194	-0.48496389	-0.449981632	-0.433639556	-0.447236674	-0.667407855	-0.533224085	-0.460131594	-0.48496389	0.008342281	0.012513422	2.86E-10	Silty Clay Loam
11125	10515	10153	10362	13483	12386	11220	5086	0.1225	0.1103	0.10306	0.10724	0.16966	0.14772	0.1244	0.1225	-0.39099695	-0.352056845	-0.328948128	-0.342289901	-0.541522796	-0.471494444	-0.397061392	-0.39099695	0.039755352	0.059633028	1.75E-09	Silty Clay Loam
10606	9958	10681	9938	14873	13803	11637	5052	0.11212	0.09916	0.09876	0.09876	0.19746	0.17606	0.17606	0.00104	0.119464062	0.105655158	0.105228957	0.105228957	0.210393985	0.187592246	0.187592246	0.001108122	0.198903712	0.298355568	8.38E-09	Loam
10163	9340	8661	8322	12447	10490	8800	5088	0.10326	0.0868	0.07322	0.06644	0.14894	0.1098	0.076	0.10326	-0.32958649	-0.277049267	-0.233704463	-0.212063978	-0.475388455	-0.350460939	-0.242577699	-0.32958649	0.027917299	0.041875949	1.75E-09	Silty Clay Loam
11830	11208	10987	11197	15463	14224	12074	5105	0.1366	0.12416	0.11974	0.12394	0.20926	0.18448	0.14148	0.0021	-0.138160559	-0.125578441	-0.121107946	-0.125355928	-0.211650649	-0.186587555	-0.14309631	-0.002123991	0.037686391	0.056529586	1.45E-09	Clay Loam
11629	11165	11290	11221	14841	14862	12465	5313	0.13258	0.1233	0.1258	0.12442	0.19682	0.19724	0.1493	0.00626	0.141296834	0.131406695	0.134071064	0.132600332	0.209760468	0.210208082	0.159116136	0.006671581	0.052520476	0.078780714	1.99E-09	Silt Loam
10009	9642	9257	9594	12747	12935	10770	5060	0.10018	0.09284	0.08514	0.09188	0.15494	0.1587	0.1154	0.0012	0.10674197	0.098921187	0.090716823	0.097898305	0.165088848	0.169095135	0.122958907	0.001278602	0.141130657	0.211695985	6.69E-09	Sandy Loam
10217	9416	9005	8428	14794	12441	10001	5058	0.10434	0.08832	0.0801	0.19588	0.14882	0.10002	0.10002	0.00116	0.111200118	0.094126839	0.085366393	0.208758665	0.158604577	0.106596088	0.106596088	0.002410083	0.192294791	0.288442187	1.02E-08	Sandy Loam
10995	10272	10380	9889	18058	13403	10253	5368	0.1199	0.10544	0.1076	0.09778	0.26116	0.16806	0.10506	0.00736	0.127783153	0.11237244	0.114674456	0.104208813	0.278330677	0.179109563	0.111967456	0.007843903	0.018071691	0.027107536	8.74E-10	Silt Loam
12375	11803	11642	11969	15617	13488	12221	5996	0.1475	0.13606	0.13284	0.13938	0.21234	0.16976	0.14442	0.1475	-0.470792246	-0.434277918	-0.424000284	-0.444874734	-0.677749325	-0.541841977	-0.460961465	-0.470792246	0.010417528	0.015626292	3.65E-10	Silty Clay Loam
12349	11910	12144	13058	17104	16474	14293	5325	0.14698	0.1382	0.14288	0.16116	0.24208	0.22948	0.18586	0.0065	-0.148659143	-0.139778838	-0.144512304	-0.16300114	-0.244845594	-0.232101648	-0.18798332	-0.006574258	0.045153742	0.067730613	1.39E-09	Clay Loam
10387	9596	9486	9037	17174	13237	10067	5059	0.10774	0.09192	0.08972	0.08074	0.24348	0.16474	0.10134	0.00118	0.11482366	0.097963531	0.095618886	0.086048472	0.259488257	0.175571281	0.108002875	0.001257582	0.310442181	0.465663271	1.37E-08	Sandy Loam
11773	11230	11361	12204	16145	17434	14799	5053	0.13546	0.1246	0.12722	0.14408	0.2229	0.24868	0.19598	0.00106	0.281439537	0.258876173	0.264319636	0.299348948	0.463109943	0.516671963	0.407179393	0.002202317	0.176462649	0.264693974	5.47E-09	Silty Clay Loam
11782	11165	11048	10784	18125	13886	11551	5936	0.13564	0.1233	0.12096	0.11568	0.2625	0.17772	0.13102	0.13564	-0.432937357	-0.393550399	-0.38608156	-0.369228793	-0.837850607	-0.567248799	-0.418191187	-0.432937357	0.034340721	0.051511081	1.38E-09	Silty Clay Loam
11838	11272	10947	11197	15309	14747	12046	5308	0.13676	0.12544	0.11894	0.12394	0.20618	0.19494	0.14092	0.00616	-0.138322387	-0.126873064	-0.120298806	-0.125355928	-0.208535462	-0.197167053	-0.142529912	-0.006230374	0.036527126	0.05479069	1.40E-09	Clay Loam
10733	10006	9995	9750	16158	12184	9759	5330	0.11466	0.10012	0.0999	0.095	0.22316	0.14368	0.09518	0.0066	-0.122668455	-0.107112905	-0.106877539	-0.101635298	-0.238746664	-0.153715364	-0.10182787	-0.007060979	0.24733673	0.371005095	1.02E-08	Loam
10855	10245	9896	9941	15357	13292	10547	5056	0.1171	0.1049	0.09792	0.09882	0.20714	0.16584	0.11094	0.00112	0.124799059	0.111796937	0.104358018	0.105317191	0.220758984	0.176743603	0.118234053	0.002326977	0.144234494	0.216351741	6.19E-09	Loam
11293	10598	10320	10283	15332	13625	11223	5316	0.12586	0.11196	0.1064	0.10566	0.20664	0.1725	0.12446	0.00632	-0.127297862	-0.113239064	-0.107615545	-0.106867091	-0.209000717	-0.174470692	-0.125881868	-0.006392202	0.043708732	0.065563099	1.92E-09	Clay Loam
10211	9382	9225	8563	17156	11397	8761	5352	0.10422	0.08764	0.0845	0.07126	0.24312	0.12794	0.07522	0.10422	-0.111499271	-0.093761237	-0.090401923	-0.076237172	-0.260100775	-0.136876	-0.080473759	-0.111499271	0.011429231	0.017143847	7.03E-10	Loam
10439	9721	9087	9569	12526	12539	10006	5055	0.10878	0.09442	0.08174	0.09138	0.15052	0.15078	0.10012	0.10878	-0.110022735	-0.095498682	-0.082673822	-0.092423952	-0.152239585	-0.152502556	-0.101263801	-0.110022735	0.022324393	0.03348659	1.17E-09	Loam
10676	9916	9697	10147	13652	13131	11599	5307	0.11352	0.09832	0.09394	0.10294	0.17304	0.16262	0.13198	0.11352	-0.121448832	-0.105187184	-0.100501262	-0.110129869	-0.18512602	-0.173978233	-0.141198175	-0.121448832	0.0667709	0.100156351	3.11E-09	Loam
10957	13729	15797	9582	9755	10189	10628	5061	0.11914	0.17458	0.21594	0.0951	0.10378	0.11256	0.11256	0.00122	0.247532161	0.362717514	0.448649444	0.197585265	0.215619335	0.233861172	0.233861172	0.002534743	0.042829809	0.064244714	1.53E-09	Clay Loam
10419	9640	9453	9097	16004	13230	9988	5095	0.10838	0.0928	0.08906	0.08194	0.22008	0.1646	0.09976	0.0019	-0.109618166	-0.093860175	-0.090077448	-0.082876107	-0.22259426	-0.16648044	-0.100899688	-0.001921706	0.046685879	0.070028818	2.54E-09	Clay Loam
12564	11800	11349	10818	16882	12580	10410	6985	0.15128	0.136	0.12698	0.11636	0.23764	0.1516	0.1082	0.15128	-0.161846188	-0.145498953	-0.135848949	-0.124487192	-0.254238023	-0.162188538	-0.115757255	-0.161846188	-0.019219898	-0.028829847	-7.68E-10	Loam
10448	9745	9469	9498	14560	12979	10162	5064	0.10896	0.0949	0.08938	0.08996	0.1912	0.15958	0.10324	0.00128	-0.110204792	-0.095984166	-0.090401104	-0.09098773	-0.193384326	-0.16140309	-0.104419445	-0.001294623	0.033774161	0.050661241	1.76E-09	Clay Loam
11203	10514	10191	10047	17019	14154	11257	5065	0.12406	0.11028	0.10382	0.10094	0.24038	0.18308	0.12514	0.0013	0.135266526	0.120241758	0.113198217	0.110058062	0.262093886	0.199617891	0.136444084	0.001417431	0.257592552	0.386388827	9.70E-09	Loam
10385	9626	9544	9114	15798	12902	9841	5043	0.1077	0.09252	0.09088	0.15804	0.09682	0.00086	0.00086	0.00086	0.11478103	0.09860298	0.096855154	0.168430771	0.103185695	0.000916543	0.000916543	0.001786786	0.038353996	0.057530994	2.11E-09	Silt Loam
10304	9606	9131	8769	14818	13503	10367	5052	0.10608	0.09212	0.08262	0.07538	0.19636	0.17006	0.10734	0.00104	0.113054519	0.098176681	0.088052077	0.080336064	0.209270224	0.181241059	0.114397361	0.001108378	0.083507525	0.125261288	4.58E-09	Sandy Loam
10875	10283	10311	10343	17473	14061	11298	5049	0.1175	0.10566	0.10622	0.10686	0.24946	0.18122	0.12596	0.00098	0.125225358	0.112606905	0.113203724	0.113885802	0.265861428	0.193134803	0.134241584	0.001044433	0.256327294	0.38449094	9.59E-09	Clay Loam
10369	9651	9598	9309	14589	12383	10038	5051	0.10738	0.09302	0.09196	0.08618	0.19178	0.14766	0.10076	0.00102	0.114439991	0.099135854	0.098006161	0.091846139	0.204389099	0.15736831	0.107384741	0.001087063	0.037680261	0.056520391	2.02E-09	Silt Loam
12396	11647	11180	10964	15359	13267	11030	6681	0.14792	0.14792	0.1236	0.11928	0.20718	0.16534	0.1206	0.14792	0.157645588	0.157645588	0.131726573	0.127122538	0.220801872	0.176210935	0.128529326	0.157645588	0.003000818	0.004501228	1.17E-10	Sandy Loam
11974	11412	11468	12182	17473	18124	15201	5054	0.13948	0.12824	0.12936	0.14364	0.24946	0.26248	0.20402	0.00108	0.289791722	0.266438847	0.268765824	0.298434779	0.518292536	0.545343642	0.423883762	0.002243871	0.196066785	0.294100178	5.90E-09	Silty Clay Loam
9878	9018	8480	7870	13843	10875	8617	5067	0.09756	0.08036	0.0696	0.0574	0.17686	0.1175	0.07234	0.00134	0.103974348	0.085643487	0.074176042	0.06117392	0.188488143	0.125225358	0.077096191	0.001428102	0.045308425	0.067962637	3.05E-09	Sandy Loam
11402	10877	11098	11176	15822	14559	12323	5333	0.12804	0.11754	0.12196	0.19118	0.14646	0.00666	0.00666	0.00666	0.136458339	0.125267988	0.129978593	0.203749651	0.156089412	0.00709788	0.00709788	0.013837202	0.048810588	0.073215882	1.91E-09	Silt Loam
10402	9629	9089	9209	13763	12734	9921	5068	0.10804	0.09258	0.08418	0.17526	0.15468	0.09842	0.09842	0.10804	-0.109274281	-0.093637662	-0.085141697	-0.177262223	-0.156447111	-0.099544379	-0.099544379	-0.109274281	0.037219028	0.055828542	2.02E-09	Loam
12985	12268	11897	11609	17137	13199	11131	6862	0.1597	0.14536	0.13794	0.13218	0.24274	0.16398	0.12262	0.1597	-0.170854285	-0.155512704	-0.147574452	-0.141412144	-0.259694234	-0.175433222	-0.131184423	-0.170854285	-0.021020229	-0.031530343	-7.54E-10	Loam
10496	9864	9647	10074	14439	13333	10584	5076	0.10992	0.09728	0.09294	0.10148	0.18878	0.16666	0.11168	0.00152	-0.111175759	-0.098391356	-0.094001774	-0.102639338	-0.190936679	-0.168563974	-0.112955866	-0.001537365	0.024687772	0.037031658	1.21E-09	Clay Loam
10147	9365	9188	8414	15634	11974	9176	5036	0.10294	0.0873	0.08376	0.06828	0.21268	0.13948	0.08352	0.00072	0.109708071	0.093039777	0.08926703	0.072769255	0.226663227	0.148650493	0.08901125	0.000767338	0.043320068	0.064980102	2.63E-09	Silt Loam
11213	10649	10726	10229	16504	14214	11414	5350	0.12426	0.11298	0.11452	0.10458	0.23008	0.18428	0.12828	0.007	0.132429813	0.120408178	0.12204943	0.111455897	0.245207237	0.196395991	0.136714119	0.007460234	0.234728613	0.352092919	8.73E-09	Silt Loam
11191	10415	9910	9876	14527	13048	10515	5302	0.12382	0.1083	0.0982	0.09752	0.19054	0.16096	0.1103	0.00604	-0.125234557	-0.109537252	-0.099321866	-0.098634098	-0.192716786	-0.162798855	-0.1115601	-0.006109003	0.031337355	0.047006032	1.48E-09	Clay Loam
10130	9239	8643	7818	14726	10074	7890	5079	0.1026	0.1026	0.07286	0.05636	0.19452	0.10148	0.0578	0.1026	-0.327479894	-0.327479894	-0.23255541	-0.179890515	-0.620871238	-0.323905065	-0.184486724	-0.327479894	0.004583652	0.006875477	3.16E-10	Clay Loam
11485	10935	11420	11380	18809	16778	13849	5105	0.1297	0.1187	0.1284	0.1276	0.27618	0.23556	0.17698	0.1297	-0.413977995	-0.378868065	-0.40982864	-0.40727519	-0.881514593	-0.751863196	-0.564886859	-0.413977995	0.09786357	0.146795355	3.58E-09	Silty Clay Loam
10720	10000	9435	8627	18102	11819	9513	5029	0.1144	0.1	0.0887	0.07254	0.26204	0.13638	0.09026	0.00058	0.324455292	0.283614766	0.251566297	0.205734151	0.743184132	0.386793818	0.255990688	0.001644966	0.354483894	0.531725841	1.52E-08	Sandy Loam
11933	11326	11052	10875	16877	13239	11236	5737	0.13866	0.12652	0.12104	0.1175	0.23754	0.16478	0.12472	0.13866	-0.442576629	-0.403828033	-0.386336905	-0.375037891	-0.758182983	-0.525946754	-0.398082772	-0.442576629	0.016326715	0.024490073	6.52E-10	Silty Clay Loam
10087	9313	9084	9052	14347	13029	10501	5039	0.10174	0.08626	0.08168	0.08104	0.18694	0.16058	0.11002	0.00078	0.108429174	0.091931399	0.087050274	0.086368196	0.19923088	0.17113777	0.117253565	0.000831283	0.074106275	0.111159413	4.09E-09	Sandy Loam
10891	13954	13733	9849	9715	10182	11058	5053	0.11782	0.17908	0.17466	0.09698	0.0943	0.10364	0.12116	0.00106	0.244789652	0.372066974	0.362883726	0.201491262	0.195923139	0.215328463	0.25172903	0.002202317	0.016624232	0.024936349	5.95E-10	Clay Loam
12173	11609	11187	11244	15518	12752	11303	5952	0.14346	0.13218	0.12374	0.12488	0.21036	0.15504	0.12606	0.14346	-0.457897326	-0.421893688	-0.394954796	-0.398593462	-0.671429538	-0.494858507	-0.4023598	-0.457897326	0.002616756	0.003925134	1.00E-10	Silty Clay Loam
9961	9190	8752	8438	13595	11291	9203	5065	0.09922	0.07504	0.06876	0.1719	0.12582	0.08406	0.08406	0.0013	0.10574349	0.07997371	0.073280814	0.183202034	0.134092379	0.089586754	0.089586754	0.001385472	-0.092582175	-0.138873262	-4.29E-09	Sandy Loam
10067	9265	8838	8600	13236	11790	9840	5057	0.10134	0.0853	0.07676	0.072	0.16472	0.1358	0.0968	0.00114	0.108002875	0.090908281	0.081806796	0.076733836	0.175549966	0.144728542	0.10316438	0.001214952	0.067245119	0.100867679	3.95E-09	Sandy Loam
10875	10227	10065	9836	16585	12875	10614	5073	0.1175	0.10454	0.1013	0.09672	0.2317	0.1575	0.11228	0.1175	-0.375037891	-0.333672009	-0.323330539	-0.308712041	-0.739542802	-0.502710364	-0.358376633	-0.375037891	0.03804401	0.057066015	1.82E-09	Silty Clay Loam
12630	11804	11338	10785	16536	12083	9992	7008	0.1526	0.13608	0.12676	0.1157	0.23072	0.14166	0.09984	0.1526	-0.163258384	-0.14558454	-0.135613583	-0.123781094	-0.246834694	-0.151554277	-0.106813349	-0.163258384	-0.038167204	-0.057250806	-1.56E-09	Loam
10575	9772	9604	8754	17030	13804	10141	5073	0.1115	0.09544	0.09208	0.07508	0.2406	0.17608	0.10282	0.1115	-0.112773809	-0.096530335	-0.093131949	-0.075937736	-0.243348686	-0.178091591	-0.103994646	-0.112773809	0.073405663	0.110108494	4.00E-09	Loam
10315	9399	9208	8021	19047	12857	9124	5083	0.1063	0.08798	0.08416	0.06042	0.28094	0.15714	0.08248	0.00166	-0.107514403	-0.08898511	-0.085121469	-0.061110256	-0.284149543	-0.158935214	-0.083422276	-0.001678964	0.064333625	0.096500437	4.01E-09	Clay Loam
11657	11268	11631	12634	14916	15962	14152	5331	0.13314	0.12536	0.13262	0.15268	0.19832	0.21924	0.18304	0.00662	0.141893653	0.133602135	0.141339464	0.162718363	0.211359089	0.233654532	0.195074464	0.00705525	0.056671396	0.085007093	1.88E-09	Silt Loam
10370	9670	9219	8843	13823	11932	9458	5048	0.1074	0.0934	0.08438	0.07686	0.17646	0.13864	0.08916	0.00096	-0.110644563	-0.096221622	-0.086929127	-0.079181947	-0.181790871	-0.142828326	-0.091853531	-0.000989002	0.219712344	0.329568517	1.05E-08	Sandy Loam
11669	10958	10733	10819	18141	16622	12673	5031	0.13338	0.11916	0.11466	0.11638	0.26282	0.23244	0.15346	0.00062	0.277118009	0.247573714	0.238224253	0.241797825	0.546050046	0.482930799	0.318837379	0.001288148	0.252831492	0.379247238	8.51E-09	Silty Clay Loam
10677	9929	9796	9418	16969	13563	10476	5325	0.11354	0.09858	0.09592	0.08836	0.23938	0.17126	0.10952	0.11354	-0.121470229	-0.105465344	-0.102619555	-0.094531525	-0.256099554	-0.183221696	-0.117169451	-0.121470229	0.053181864	0.079772796	2.70E-09	Loam
12213	11699	11568	11906	17076	16242	13415	5313	0.14426	0.13398	0.13136	0.13812	0.24152	0.22484	0.1683	0.00626	-0.145908069	-0.135510628	-0.132860696	-0.139697924	-0.244279197	-0.227408639	-0.170222709	-0.006331516	0.059594803	0.089392204	2.02E-09	Clay Loam
10805	10082	9652	9827	14652	13478	11028	5113	0.1161	0.10164	0.09304	0.09654	0.19304	0.16956	0.12056	0.00226	-0.117426361	-0.102801166	-0.094102917	-0.097642902	-0.195245347	-0.171497104	-0.121937313	-0.002285819	0.057588108	0.086382163	2.75E-09	Clay Loam
11856	11158	11187	11567	16033	15687	13259	5048	0.13712	0.12316	0.12374	0.13134	0.22066	0.21374	0.16518	0.00096	0.284888449	0.255884345	0.257089387	0.272879587	0.458455989	0.444078597	0.34318753	0.001994552	0.161811594	0.242717391	5.40E-09	Silty Clay Loam
9881	9042	8650	8112	15252	11266	8652	5050	0.09762	0.08084	0.073	0.06224	0.20504	0.12532	0.07304	0.001	0.104038293	0.086155046	0.077799584	0.066332139	0.218520914	0.133559505	0.077842214	0.001065748	0.032211883	0.048317824	2.13E-09	Sandy Loam
10301	9549	9057	8936	13200	11049	8819	5066	0.10602	0.09098	0.08114	0.07872	0.164	0.12098	0.07638	0.00132	-0.113240204	-0.097175945	-0.086665819	-0.084081011	-0.175168774	-0.129219014	-0.081581652	-0.001409895	0.192627394	0.288941091	9.47E-09	Silty Clay Loam
10540	9778	9352	9049	15845	12901	9767	5060	0.1108	0.09556	0.08704	0.08098	0.2169	0.15802	0.09534	0.1108	-0.112065812	-0.096651706	-0.088034371	-0.08190514	-0.21937793	-0.159825268	-0.096429193	-0.112065812	0.038159014	0.05723852	2.08E-09	Loam
11015	10470	10511	12910	13413	9332	7935	5055	0.1203	0.1094	0.1582	0.16826	0.08664	0.0587	0.0587	0.0011	0.128179866	0.116565897	0.168562384	0.179281332	0.092315076	0.062544955	0.062544955	0.001172052	-0.179424049	-0.269136074	-7.78E-09	Loam
9988	9128	8620	8416	12350	10549	8590	5065	0.09976	0.08256	0.0724	0.06832	0.147	0.11098	0.0718	0.0013	0.106318993	0.087988132	0.077160136	0.072811885	0.156664916	0.118276683	0.076520687	0.001385472	0.010231683	0.015347524	6.59E-10	Silt Loam
10857	10184	9891	9614	13464	12464	10560	5111	0.11714	0.10368	0.09782	0.09228	0.16928	0.14928	0.1112	0.11714	-0.373888838	-0.330927051	-0.312223034	-0.294540396	-0.540309907	-0.476473671	-0.354929476	-0.373888838	0.046892039	0.070338059	2.29E-09	Silty Clay Loam
10335	9442	9134	8387	17022	12402	9248	5110	0.1067	0.08884	0.08268	0.06774	0.24044	0.14804	0.08496	0.0022	-0.107918973	-0.089854935	-0.083624561	-0.068513882	-0.243186858	-0.149731253	-0.085930608	-0.002225133	0.048823363	0.073235044	2.94E-09	Clay Loam
10197	9420	9306	8743	15536	12248	9340	5067	0.10394	0.0884	0.08612	0.14496	0.0868	0.00134	0.00134	0.00134	0.110773819	0.094212099	0.091782194	0.154490791	0.092506903	0.001428102	0.001428102	0.002784062	0.033014433	0.04952165	1.94E-09	Silt Loam
10585	9786	9656	9376	15571	12775	10092	5326	0.1117	0.09572	0.09312	0.08752	0.21142	0.1555	0.10184	0.1117	-0.119501713	-0.102405586	-0.099623989	-0.093632855	-0.226186681	-0.166360935	-0.108953039	-0.119501713	0.036778303	0.055167454	1.93E-09	Loam
10424	9746	9541	9334	15299	13795	10992	5047	0.10848	0.09492	0.09082	0.08668	0.20598	0.1759	0.11984	0.00094	0.115612314	0.101160774	0.096791209	0.092379013	0.219522717	0.187465025	0.127719208	0.001001803	0.081570402	0.122355604	4.15E-09	Sandy Loam
10096	9038	8870	7883	16016	11502	8507	5052	0.10192	0.08076	0.0774	0.05766	0.22032	0.13004	0.07014	0.00104	0.108595943	0.086049925	0.082469839	0.061436834	0.234751356	0.138557854	0.074734296	0.001108122	0.340307126	0.510460689	1.78E-08	Sandy Loam
9642	8758	8303	7429	11056	8579	7153	5057	0.09284	0.07516	0.06606	0.04858	0.12112	0.07158	0.04306	0.00114	0.098944019	0.080101599	0.070403295	0.051774025	0.129083365	0.076286222	0.045891097	0.001214952	0.196213146	0.294319719	1.26E-08	Sandy Loam
12541	12019	11813	11960	15478	13419	12315	6003	0.15082	0.14038	0.13626	0.1392	0.20956	0.16838	0.1463	0.15082	-0.481389061	-0.448066545	-0.434916281	-0.444300207	-0.668876088	-0.537437277	-0.466962071	-0.481389061	0.014624099	0.021936148	5.01E-10	Silty Clay Loam
11611	10948	10749	10584	15289	13853	11118	5578	0.13222	0.11896	0.11498	0.11168	0.20578	0.17706	0.12236	0.01156	0.140913165	0.12678135	0.122539674	0.119022706	0.219309568	0.188701293	0.130404892	0.012320044	0.181849805	0.272774707	6.64E-09	Clay Loam
10305	9343	9149	7552	25251	13587	8892	5063	0.1061	0.08686	0.08298	0.05104	0.40502	0.17174	0.07784	0.1061	-0.107312118	-0.087852315	-0.083927988	-0.051623096	-0.40964707	-0.173702009	-0.078729267	-0.107312118	0.081488689	0.122233033	5.34E-09	Loam
9560	8773	8161	7422	13725	9220	7218	5048	0.0912	0.07546	0.06322	0.04844	0.1745	0.0844	0.04436	0.00096	0.210758849	0.17438446	0.146098404	0.111942529	0.403261175	0.195044373	0.102513844	0.002218514	0.298056462	0.447084693	1.76E-08	Sandy Loam
11608	11121	11492	12110	15452	15204	12732	5334	0.13216	0.12242	0.12984	0.1422	0.20904	0.20408	0.15464	0.00668	0.14084922	0.130468837	0.138376685	0.151549327	0.222783905	0.217497796	0.164807229	0.007119195	0.1212539	0.18188085	4.02E-09	Silt Loam
11323	10971	11012	11941	17122	17329	13446	5068	0.12646	0.11942	0.12024	0.13882	0.24244	0.24658	0.16892	0.00136	0.137883322	0.130207388	0.13110146	0.151359819	0.264339969	0.268853942	0.184178797	0.001482851	0.178267901	0.267401851	5.78E-09	Silty Clay Loam
9824	8988	8578	8022	13933	10998	8559	5066	0.09648	0.07976	0.07156	0.06044	0.17866	0.11996	0.07118	0.00132	0.102823341	0.085004039	0.076264907	0.064413793	0.190406489	0.127847097	0.075859923	0.001406787	0.032386466	0.0485797	2.18E-09	Sandy Loam
11161	10626	10508	10753	14878	14698	12666	5072	0.12322	0.11252	0.11016	0.11506	0.19756	0.19396	0.15332	0.00144	-0.390762267	-0.356829819	-0.349345653	-0.364884811	-0.6265135	-0.615096975	-0.486217098	-0.00456661	0.160937927	0.24140689	6.07E-09	Silty Clay Loam
10126	9338	8937	8834	12186	10858	8974	5063	0.10252	0.08676	0.07874	0.07668	0.14372	0.11716	0.07948	0.00126	0.109260457	0.092464273	0.083916976	0.081721536	0.153169264	0.124863004	0.084705629	0.002617849	0.102782856	0.154174284	5.65E-09	Loam
10375	9575	9272	8461	18127	11977	9152	5092	0.1075	0.0915	0.08544	0.06922	0.26254	0.13954	0.08304	0.1075	-0.343119772	-0.292050783	-0.272708403	-0.220937215	-0.837978279	-0.445385423	-0.265048055	-0.343119772	0.039232385	0.058848578	2.33E-09	Silty Clay Loam
10504	9705	9243	8788	13628	11247	9259	5121	0.11008	0.0941	0.08486	0.07576	0.17256	0.12494	0.08518	0.11008	-0.351354647	-0.300349494	-0.270857152	-0.241811665	-0.55077905	-0.398784971	-0.271878532	-0.351354647	0.026098521	0.039147781	1.49E-09	Silty Clay Loam
10822	12821	14830	9304	9451	10007	10031	5035	0.11644	0.15642	0.1966	0.08608	0.08902	0.10014	0.10062	0.0007	0.241922484	0.324987247	0.40846754	0.178844791	0.184953105	0.208056661	0.209053937	0.001454361	0.036404122	0.054606183	1.47E-09	Clay Loam
9846	8975	8719	7877	15745	11668	8576	5059	0.09692	0.0795	0.07438	0.05754	0.2149	0.13336	0.07152	0.00118	0.10329227	0.084726944	0.079270316	0.061323124	0.229029187	0.142128117	0.076222278	0.001257582	0.042484653	0.06372698	2.88E-09	Silt Loam
9889	9019	8447	8157	14042	10776	8558	5070	0.09778	0.08038	0.06894	0.06314	0.18084	0.11552	0.07116	0.0014	0.104208813	0.085664802	0.073472648	0.067291312	0.192729819	0.123115178	0.075838608	0.001492047	0.023990428	0.035985642	1.59E-09	Sandy Loam
10698	10015	10193	10052	16440	14622	11583	5055	0.11396	0.1003	0.10386	0.10104	0.2288	0.19244	0.13166	0.0011	0.121452611	0.106894497	0.110688559	0.10768315	0.24384308	0.205092493	0.140316346	0.001172323	0.241129398	0.361694096	9.65E-09	Sandy Loam
12134	11461	11531	11449	19534	15078	11853	5291	0.14268	0.12922	0.13062	0.12898	0.29068	0.20156	0.13706	0.00582	0.518326434	0.469429085	0.47451499	0.468557215	1.055979309	0.732225091	0.497910156	0.021142836	0.260949553	0.391424329	7.89E-09	Silt Loam
11802	11455	12087	13277	16512	16815	14509	5063	0.13604	0.1291	0.14174	0.16554	0.23024	0.2363	0.19018	0.00126	0.144984321	0.137588032	0.151059083	0.176423879	0.245377757	0.251836188	0.202683903	0.001342842	0.108597133	0.1628957	3.22E-09	Silty Clay Loam
10564	9853	9587	9487	14597	13134	11377	5042	0.11128	0.09706	0.09174	0.19194	0.16268	0.12754	0.12754	0.00084	0.118596407	0.103441475	0.097771697	0.204559619	0.17337584	0.135925465	0.135925465	0.001745233	0.161221873	0.24183281	7.43E-09	Sandy Loam
10868	10314	9853	10741	18667	17125	13457	5070	0.11736	0.10628	0.11482	0.27334	0.2425	0.16914	0.16914	0.0014	0.125047291	0.113241531	0.122340916	0.291244261	0.258384186	0.180218974	0.180218974	0.001491703	-0.043082253	-0.06462338	-1.17E-09	Loam
10347	9380	9191	7576	26697	13574	8761	5070	0.10694	0.0876	0.08382	0.05152	0.43394	0.17148	0.07522	0.10694	-0.108161715	-0.088600769	-0.084777585	-0.05210858	-0.43889746	-0.173439039	-0.076079336	-0.108161715	0.072534737	0.108802106	4.76E-09	Loam
9691	8864	8432	7976	13765	10287	8044	5044	0.09382	0.07728	0.06864	0.05952	0.1753	0.10574	0.06088	0.00088	0.099988452	0.082360984	0.073152924	0.063433305	0.186825577	0.112692165	0.064882722	0.000937858	0.266271101	0.399406651	1.49E-08	Sandy Loam
11055	14380	14263	10275	10093	10346	11582	5065	0.1211	0.1876	0.18526	0.1055	0.10186	0.10692	0.13164	0.0013	0.25160437	0.389768619	0.3849069	0.219192907	0.211630232	0.222143181	0.273502884	0.002700955	0.003443092	0.005164638	1.16E-10	Clay Loam
11089	10182	9912	8807	20510	13486	9804	5062	0.12178	0.10364	0.09824	0.07614	0.3102	0.16972	0.09608	0.00124	0.253017177	0.215328463	0.204109111	0.158192871	0.644489476	0.352620096	0.19962137	0.002576296	0.399188184	0.598782276	1.59E-08	Clay Loam
12181	11657	11711	12348	17413	17519	14710	5046	0.14362	0.13314	0.13422	0.14696	0.24826	0.25038	0.1942	0.00092	0.298393226	0.276619371	0.278863242	0.305332603	0.515799347	0.520203982	0.403481162	0.001911445	0.173134228	0.259701343	5.13E-09	Silty Clay Loam
9718	8783	8449	7402	16010	10659	7771	5063	0.09436	0.07566	0.06898	0.04804	0.2202	0.11318	0.05542	0.00126	0.100563956	0.080634473	0.073515278	0.051198521	0.23467765	0.120621328	0.059063739	0.001342842	0.024319515	0.036479272	1.83E-09	Silt Loam
11188	10574	10264	10937	15281	15520	12030	5068	0.12376	0.11148	0.10528	0.11874	0.20562	0.2104	0.1406	0.00136	0.25713094	0.231617301	0.218735822	0.246701097	0.427208015	0.437139219	0.292118699	0.002825615	0.165687695	0.248531543	6.15E-09	Silty Clay Loam
10514	9893	9379	9645	13819	12762	10150	5068	0.11028	0.09786	0.08758	0.0929	0.17638	0.15524	0.103	0.11028	-0.111539872	-0.098977982	-0.08858054	-0.093961317	-0.178395018	-0.157013508	-0.104176703	-0.111539872	0.025511493	0.038267239	1.30E-09	Loam
11580	11183	11565	12193	15172	15464	13378	5305	0.1316	0.12366	0.1313	0.14386	0.20344	0.16756	0.16756	0.0061	0.140252401	0.131790364	0.139932677	0.153318468	0.216815718	0.178576689	0.178576689	0.006501061	0.108861685	0.163292527	3.60E-09	Silt Loam
9962	9157	8707	8745	14030	10881	8974	5059	0.09924	0.08314	0.07414	0.1806	0.11762	0.07948	0.07948	0.00118	0.105764805	0.088606266	0.079014537	0.19247404	0.125353248	0.084705629	0.084705629	0.002451636	0.108835219	0.163252828	6.13E-09	Sandy Loam
10298	9442	9061	8462	15314	11265	9070	5145	0.10596	0.08884	0.08122	0.06924	0.20628	0.1253	0.0814	0.10596	-0.338204382	-0.283560563	-0.259238957	-0.221001051	-0.658406945	-0.399934023	-0.259813483	-0.338204382	0.034679443	0.052019165	2.10E-09	Silty Clay Loam
10058	9298	8837	8538	14122	10952	8406	5065	0.10116	0.08596	0.07674	0.07076	0.18244	0.11904	0.06812	0.0013	-0.320804341	-0.272601237	-0.243362249	-0.224398134	-0.578564097	-0.377506413	-0.216026015	-0.004122634	0.246425419	0.369638129	1.25E-08	Clay Loam
9698	8827	8594	7630	17167	10974	7900	5064	0.09396	0.07654	0.07188	0.0526	0.24334	0.11948	0.058	0.00128	0.100137657	0.081572331	0.076605947	0.056058331	0.259339052	0.127335539	0.061813368	0.001364157	0.017385705	0.026078558	1.27E-09	Silt Loam
9993	9227	8864	8548	14220	11715	9324	5069	0.09986	0.08454	0.07728	0.07096	0.1844	0.1343	0.08648	0.00138	0.106425568	0.090098313	0.082360984	0.075625459	0.196523881	0.14312992	0.092165864	0.002867168	0.156294724	0.234442087	8.57E-09	Loam
9966	9191	8929	8537	14345	11852	9457	5058	0.09932	0.08382	0.07858	0.1869	0.13704	0.08914	0.08914	0.00116	0.105850064	0.089330975	0.083746456	0.19918825	0.146050069	0.095000753	0.095000753	0.002410083	0.16258767	0.243881505	8.91E-09	Sandy Loam
9901	9028	8616	7926	15950	11394	8680	5048	0.09802	0.08056	0.07232	0.05852	0.219	0.12788	0.0736	0.00096	0.104464592	0.085856637	0.077074876	0.062367557	0.233398752	0.136287819	0.078439033	0.001994552	0.179503106	0.269254658	1.06E-08	Loam
10227	9547	9614	9276	15817	12293	9624	5056	0.10454	0.09094	0.09228	0.08552	0.21634	0.14586	0.09248	0.00112	0.111413268	0.096919098	0.0983472	0.091142746	0.230563864	0.155449964	0.09856035	0.001193637	0.018412698	0.027619048	1.02E-09	Silt Loam
10346	9398	9269	7607	23909	13336	8699	5051	0.10692	0.08796	0.08538	0.05214	0.37818	0.16672	0.07398	0.10692	-0.108141486	-0.088964881	-0.086355407	-0.052735663	-0.382500441	-0.168624659	-0.07482517	-0.108141486	0.066969214	0.100453821	4.39E-09	Loam
10725	10175	10131	10444	14783	13826	11557	5072	0.1145	0.1035	0.10262	0.10888	0.19566	0.17652	0.13114	0.00144	0.122028115	0.11030489	0.109367032	0.116038613	0.208524201	0.188125789	0.139762157	0.001534677	0.171998256	0.257997384	6.91E-09	Silty Clay Loam
13053	12360	11953	11584	17304	13857	11267	7306	0.16106	0.1472	0.13906	0.13168	0.24608	0.17714	0.12534	0.04612	0.171649329	0.156878066	0.148202879	0.140337661	0.262259201	0.188786553	0.13358082	0.049152285	0.198006092	0.297009139	5.77E-09	Sandy Loam
10367	9460	9253	7810	22396	13326	9126	5062	0.10734	0.0892	0.08506	0.0562	0.34792	0.16652	0.08252	0.10734	-0.108566284	-0.090219047	-0.086031751	-0.056842046	-0.351894742	-0.168422374	-0.083462733	-0.108566284	0.077704299	0.116556448	4.88E-09	Loam
10293	9522	9414	9157	14704	12403	9780	5064	0.10586	0.09044	0.08828	0.08314	0.19408	0.14806	0.0956	0.00128	0.112820055	0.096386225	0.094084209	0.088606266	0.206840319	0.157794609	0.101885483	0.002659402	0.150556586	0.225834879	7.51E-09	Loam
10768	9990	9626	10452	13487	14150	12508	5318	0.11536	0.0998	0.09252	0.10904	0.16974	0.183	0.15016	0.11536	-0.123417347	-0.106770555	-0.098982082	-0.116655925	-0.181595531	-0.195781679	-0.160647961	-0.123417347	0.089547038	0.134320557	3.94E-09	Loam
11470	10860	10785	10642	16179	14572	12104	5338	0.1294	0.1172	0.1157	0.19144	0.14208	0.00676	0.00676	0.00676	0.137907756	0.124905634	0.123307012	0.204026745	0.151421437	0.007204455	0.007204455	0.014044967	0.064275037	0.096412556	2.61E-09	Silt Loam
10259	9506	10681	9139	14657	12876	10582	5063	0.10518	0.09012	0.08278	0.08278	0.19314	0.15752	0.15752	0.00126	0.112069479	0.096023022	0.088202239	0.088202239	0.205791017	0.167837843	0.167837843	0.001342532	0.231887712	0.347831568	1.08E-08	Loam
9891	9063	8857	8223	15325	11872	8949	5056	0.09782	0.08126	0.07714	0.06446	0.2065	0.13744	0.07898	0.00112	0.104251443	0.08660266	0.08221178	0.068698099	0.220076906	0.146476368	0.084172756	0.001193637	0.042278127	0.063417191	2.72E-09	Silt Loam
11691	11035	10940	10959	15818	13958	11671	5194	0.13382	0.1207	0.1188	0.11918	0.21636	0.17916	0.13342	0.00388	0.486139917	0.438477716	0.431575416	0.432955876	0.785990379	0.650850602	0.484686801	0.014095224	0.181461702	0.272192553	6.35E-09	Silt Loam
11318	10743	10676	11102	14035	14096	12218	5310	0.12636	0.11486	0.11352	0.12204	0.1807	0.18192	0.14436	0.0062	0.134667883	0.122411784	0.120983682	0.130063853	0.192580615	0.193880827	0.153851342	0.006607636	0.047855918	0.071783877	1.91E-09	Silt Loam
9809	8924	8339	7946	12853	10391	8394	5070	0.09618	0.07848	0.06678	0.05892	0.15706	0.10782	0.06788	0.0014	0.102503617	0.083639882	0.071170633	0.062793856	0.167386338	0.11490892	0.072342956	0.001492047	0.027417381	0.041126071	1.88E-09	Sandy Loam
9791	8861	8279	7716	13455	10599	8305	5049	0.09582	0.07722	0.06558	0.05432	0.1691	0.11198	0.0661	0.00098	0.102119947	0.08229704	0.069891736	0.057891417	0.180217941	0.119342431	0.070445925	0.001044433	0.036764247	0.05514637	2.59E-09	Sandy Loam
11775	11245	11156	11773	16775	16775	13746	5041	0.1355	0.1249	0.12312	0.13546	0.2355	0.2355	0.17492	0.00082	0.281522644	0.25949947	0.255801239	0.281439537	0.489288432	0.489288432	0.363423917	0.001703679	0.175213675	0.262820513	5.63E-09	Silty Clay Loam
10131	9337	9005	8376	16187	11993	9058	5045	0.10262	0.08674	0.0801	0.06752	0.22374	0.13986	0.08116	0.0009	0.109367032	0.092442958	0.085366393	0.071959287	0.238450397	0.149055477	0.086496086	0.000959173	0.317998616	0.476997924	1.54E-08	Sandy Loam
11868	11384	11377	11930	17290	16801	13988	5111	0.13736	0.12768	0.12754	0.1386	0.2458	0.23602	0.17976	0.00222	0.498999993	0.463834588	0.463325998	0.503504652	0.892939707	0.857411024	0.653030276	0.008064793	0.183436003	0.275154004	5.71E-09	Silty Clay Loam
11204	10586	10694	10858	16971	14488	11964	5110	0.12408	0.11172	0.11388	0.11716	0.23942	0.18976	0.13928	0.12408	-0.396040012	-0.356589218	-0.363483532	-0.373952675	-0.76418359	-0.605678214	-0.444555552	-0.396040012	0.04846201	0.072693016	2.01E-09	Silty Clay Loam
10976	10307	10103	9835	16300	13774	11362	5115	0.11952	0.10614	0.10206	0.0967	0.226	0.17548	0.12724	0.11952	-0.381485351	-0.338778908	-0.325756316	-0.308648204	-0.721349475	-0.560099141	-0.406126138	-0.381485351	0.072038496	0.108057744	3.31E-09	Silty Clay Loam
10440	9727	9332	9162	14305	11646	9369	5072	0.1088	0.09454	0.08664	0.08324	0.1861	0.13292	0.08738	0.00144	0.115953353	0.10075579	0.092336383	0.088712841	0.198335652	0.141659188	0.093125036	0.001534677	0.219158819	0.328738228	1.01E-08	Loam
10155	9341	9205	8428	16700	12269	9011	5047	0.1031	0.08682	0.0841	0.14538	0.08022	0.00094	0.00094	0.00094	0.109878591	0.092528218	0.089629384	0.154938405	0.085494283	0.001001803	0.001001803	0.001952998	0.033430816	0.050146224	2.05E-09	Silt Loam
12311	11708	11482	11553	16540	14276	12428	5755	0.14622	0.13416	0.12964	0.13106	0.2308	0.18552	0.14856	0.14622	-0.466706727	-0.428213476	-0.413786486	-0.418318859	-0.736670172	-0.592144932	-0.474175566	-0.466706727	0.036487219	0.054730829	1.30E-09	Silty Clay Loam
12966	12285	11801	11626	15842	13603	11294	7273	0.15932	0.1457	0.13602	0.13252	0.21684	0.17206	0.12588	0.04546	0.169794928	0.155279444	0.144963006	0.141232889	0.231096737	0.183372554	0.134156324	0.048448892	0.153487695	0.230231542	4.66E-09	Sandy Loam
9902	9085	8608	8159	13699	10869	8725	5046	0.09804	0.0817	0.07216	0.06318	0.17398	0.11738	0.0745	0.00092	0.104485907	0.087071589	0.076904356	0.067333941	0.18541879	0.125097468	0.079398206	0.000980488	0.033522862	0.050284293	2.19E-09	Sandy Loam
10388	9452	9193	7866	23723	12825	8584	5066	0.10776	0.08904	0.08386	0.05732	0.37446	0.1565	0.07168	0.10776	-0.108991082	-0.09005722	-0.084818042	-0.057974841	-0.378737943	-0.158287903	-0.072498894	-0.108991082	0.043647416	0.065471125	2.81E-09	Loam
10478	9823	9557	9738	14976	13474	10571	5096	0.10956	0.09646	0.09114	0.09476	0.19952	0.16948	0.11142	0.00192	-0.110811646	-0.097561988	-0.092181211	-0.095842567	-0.201799376	-0.17141619	-0.112692895	-0.001941935	0.041016298	0.061524447	2.06E-09	Clay Loam
10352	9524	9119	8518	12401	11714	8887	5051	0.10704	0.09048	0.07036	0.14802	0.13428	0.07774	0.07774	0.00102	0.114051312	0.096406603	0.074968706	0.157715576	0.143075581	0.08283211	0.08283211	0.001086812	-0.028488493	-0.042732739	-1.24E-09	Silty Clay Loam
12967	12195	11704	11392	16371	12636	10754	6974	0.15934	0.1439	0.13408	0.12784	0.22742	0.15272	0.11508	0.15934	-0.170469141	-0.15395073	-0.14344485	-0.136769015	-0.243304204	-0.163386765	-0.12311779	-0.170469141	-0.028808814	-0.043213221	-1.07E-09	Loam
10744	10033	9651	9114	16117	13316	10685	5100	0.11488	0.10066	0.09302	0.08228	0.22234	0.16632	0.1137	0.11488	-0.366675344	-0.321287779	-0.296902337	-0.262622278	-0.709667443	-0.530862144	-0.362909006	-0.366675344	0.079347442	0.119021163	4.02E-09	Silty Clay Loam
10964	10273	10360	9924	17811	13604	10758	5334	0.11928	0.10546	0.1072	0.09848	0.25622	0.17208	0.11516	0.00668	0.127122389	0.112393755	0.114248156	0.104954836	0.273065883	0.183393869	0.122731508	0.007119195	0.04032492	0.06048738	1.90E-09	Silt Loam
9671	8797	8631	7437	19213	10634	7657	5050	0.09342	0.07594	0.07262	0.04874	0.28426	0.11268	0.05314	0.001	0.099562153	0.080932882	0.0773946	0.051944544	0.302949449	0.120088454	0.056633834	0.001065748	0.014575328	0.021862992	1.10E-09	Silt Loam
10559	9958	9923	9676	16178	14371	11405	5058	0.11118	0.09916	0.09846	0.22356	0.18742	0.1281	0.1281	0.00116	0.118489832	0.105679545	0.104933521	0.238258562	0.199742439	0.136522284	0.136522284	0.002410083	0.19524265	0.292863975	8.48E-09	Sandy Loam
11307	10533	10592	10157	19197	14676	11304	5313	0.12614	0.11066	0.11184	0.10314	0.28394	0.19352	0.12608	0.00626	-0.127581061	-0.111924213	-0.113117694	-0.104318302	-0.287183815	-0.19573083	-0.127520376	-0.006331516	0.053445785	0.080168678	2.37E-09	Clay Loam
10384	9672	9231	8952	14445	13534	10631	5060	0.10768	0.09344	0.08462	0.07904	0.1889	0.17068	0.11262	0.0012	0.114759715	0.099583468	0.090183573	0.0842367	0.201319746	0.181901822	0.120024509	0.001278897	0.08573763	0.128606444	4.56E-09	Sandy Loam
11735	11263	11304	11361	15749	14687	12579	5340	0.1347	0.12526	0.12608	0.19374	0.15158	0.0068	0.0068	0.0068	0.143556219	0.13349556	0.134369474	0.206477965	0.161546041	0.007247085	0.007247085	0.014128074	0.050877193	0.076315789	1.89E-09	Silt Loam
11323	10657	10462	10536	15721	13921	11498	5320	0.12646	0.11314	0.10924	0.11072	0.21442	0.17842	0.12996	0.0064	-0.127904717	-0.114432545	-0.11048799	-0.111984898	-0.216869598	-0.180458323	-0.131444702	-0.006473116	0.043659798	0.065489698	1.86E-09	Clay Loam
9785	8947	8648	8101	15638	11292	8646	5069	0.0957	0.07894	0.07296	0.06202	0.21276	0.12584	0.07292	0.00138	0.101992058	0.084130126	0.077756954	0.066097674	0.226748487	0.134113694	0.077714324	0.001470732	0.032543142	0.048814713	2.17E-09	Sandy Loam
10771	10043	10067	9801	17992	13955	10827	5320	0.11542	0.10086	0.10134	0.09602	0.25984	0.1791	0.11654	0.11542	-0.123481538	-0.107904591	-0.108418117	-0.10272654	-0.277988587	-0.191609282	-0.124679764	-0.123481538	0.04973822	0.07460733	2.41E-09	Loam
11019	10240	9680	9550	14420	13042	10428	5290	0.12038	0.1048	0.0936	0.091	0.1884	0.16084	0.10856	0.0058	-0.121755257	-0.105997267	-0.094669314	-0.092039611	-0.190552338	-0.162677484	-0.109800222	-0.005866261	0.043948343	0.065922515	2.15E-09	Clay Loam
10948	10328	10360	10716	16786	15292	12717	5075	0.11896	0.10656	0.1072	0.11432	0.23572	0.20584	0.15434	0.0015	0.12678135	0.113566078	0.114248156	0.12183628	0.251218055	0.219373512	0.164487504	0.001598622	0.085392395	0.128088593	3.55E-09	Sandy Loam
11774	11086	10584	10238	16995	12216	10294	6019	0.13548	0.12172	0.11168	0.10476	0.2399	0.14432	0.10588	0.13548	-0.432426667	-0.388507337	-0.356461546	-0.334374208	-0.765715659	-0.460642284	-0.337949037	-0.432426667	0.00272745	0.004091175	1.20E-10	Silty Clay Loam
10195	9422	10142	8586	15349	13610	10095	5060	0.1039	0.08844	0.07172	0.20698	0.1722	0.1019	0.1019	0.0012	0.110705637	0.094232979	0.076417789	0.220537562	0.183479409	0.108574633	0.108574633	0.001278602	-0.060050416	-0.090075624	-2.21E-09	Loam
12155	11896	11626	12238	15142	14919	13350	5061	0.1431	0.13792	0.13252	0.14476	0.20284	0.19838	0.167	0.00122	0.1525085	0.146987927	0.141232889	0.154277641	0.216176269	0.211423034	0.177979871	0.001300212	0.043457871	0.065186806	1.43E-09	Sandy Loam
9864	9069	8501	8293	12063	10835	8827	5074	0.09728	0.08138	0.07002	0.06586	0.14126	0.1167	0.07654	0.00148	0.103675939	0.08673055	0.074623656	0.070190145	0.150547524	0.12437276	0.081572331	0.001577307	0.031191589	0.046787383	2.01E-09	Sandy Loam
10278	9489	9282	8632	15073	12457	9721	5066	0.10556	0.08978	0.08564	0.07264	0.20146	0.14914	0.09442	0.00132	0.11250033	0.095682831	0.091270635	0.077415915	0.214705537	0.158945616	0.100627901	0.001406787	0.059336348	0.089004522	3.42E-09	Silt Loam
9700	8570	7883	6878	13035	9349	6857	5046	0.094	0.0714	0.05766	0.03756	0.1607	0.08698	0.03714	0.00092	0.100157169	0.076076828	0.061436834	0.040020248	0.171226139	0.092677346	0.039572737	0.000980262	0.309194998	0.463792497	2.00E-08	Sandy Loam
10338	9553	9455	8922	16592	11280	8655	5335	0.10676	0.09106	0.0891	0.07844	0.23184	0.1256	0.0731	0.10676	-0.114216678	-0.097420108	-0.095323211	-0.083918661	-0.24803292	-0.134372562	-0.078205687	-0.114216678	-0.015190306	-0.022785458	-9.05E-10	Loam
10791	10119	10010	10328	15957	13621	11425	5167	0.11582	0.10238	0.1002	0.10656	0.21914	0.17242	0.1285	0.00334	0.123434902	0.109111252	0.106787922	0.113566078	0.233547957	0.183756223	0.136948583	0.006939377	0.137500522	0.206250783	5.78E-09	Loam
10737	10062	10307	10148	17327	14388	10715	5059	0.11474	0.10124	0.10614	0.10296	0.24654	0.18776	0.1143	0.00118	0.122283894	0.1078963	0.113118464	0.109729386	0.262749445	0.200104793	0.121814965	0.001257582	0.261292084	0.391938126	1.01E-08	Sandy Loam
12782	11982	11309	10830	15725	11801	10015	7093	0.15564	0.13964	0.12618	0.1166	0.2145	0.13602	0.1003	0.15564	-0.166510713	-0.149393189	-0.134993072	-0.124743955	-0.229481804	-0.14552035	-0.107305478	-0.166510713	-0.039098105	-0.058647158	-1.57E-09	Loam
10732	10035	9971	9937	16181	14558	11859	5064	0.11464	0.1007	0.09942	0.09874	0.22362	0.19116	0.13718	0.00128	0.12217732	0.107320796	0.105956639	0.105231931	0.238322507	0.203728336	0.146199273	0.001364157	0.088181318	0.132271977	4.06E-09	Sandy Loam
10001	9567	9354	9702	11151	12518	11681	5013	0.10002	0.09134	0.08708	0.09404	0.12302	0.15036	0.13362	0.00026	-0.826296917	-0.754588686	-0.719395476	-0.776894242	-1.016307206	-1.24217161	-1.103877165	-0.002147942	0.069486405	0.104229607	3.50E-09	Silt Loam
9825	8965	8625	7647	15820	11728	8641	5059	0.0965	0.0793	0.0725	0.05294	0.2164	0.13456	0.07282	0.00118	0.102844656	0.084513795	0.07726671	0.056420685	0.230627808	0.143407014	0.07760775	0.001257582	0.061026523	0.091539784	4.20E-09	Silt Loam
10478	9680	9530	9164	14538	12888	9954	5047	0.10956	0.0936	0.08328	0.19076	0.15776	0.09908	0.09908	0.00094	0.116736377	0.099730968	0.08873499	0.203255123	0.168093564	0.105569918	0.105569918	0.001001572	-0.06016189	-0.090242835	-2.27E-09	Silty Clay Loam
10000	9163	8792	8079	14709	11113	8652	5049	0.1	0.08326	0.07584	0.06158	0.19418	0.12226	0.07304	0.00098	0.106574773	0.088734156	0.080826308	0.065628745	0.206946894	0.130298317	0.077842214	0.001044433	0.034247803	0.051371705	2.24E-09	Silt Loam
12503	12130	12538	13518	16982	16478	14504	5312	0.15006	0.1426	0.15076	0.17036	0.23964	0.22956	0.19008	0.00624	-0.15177433	-0.144229105	-0.152482327	-0.172306244	-0.242377719	-0.232182562	-0.192251531	-0.006311288	0.035186639	0.052779959	1.04E-09	Clay Loam
12225	11609	11534	11417	17344	14147	12343	5747	0.1445	0.13218	0.13068	0.12834	0.24688	0.18294	0.14686	0.1445	-0.46121681	-0.421893688	-0.417105971	-0.409637131	-0.787994506	-0.583910057	-0.468749486	-0.46121681	0.038973064	0.058459596	1.42E-09	Silty Clay Loam
9941	9125	8701	8201	13558	10689	8441	5055	0.09882	0.0825	0.07402	0.06402	0.17116	0.11378	0.06882	0.0011	0.105317191	0.087924188	0.078886647	0.06822917	0.182413381	0.121260777	0.073344759	0.001172323	0.014421344	0.021632015	9.50E-10	Silt Loam
10601	9755	9306	8430	17484	11507	8721	5823	0.11202	0.0951	0.08612	0.24968	0.13014	0.07442	0.07442	0.01646	0.119385061	0.101352609	0.091782194	0.266095893	0.138696409	0.079312946	0.079312946	0.034198249	0.154336159	0.231504238	8.13E-09	Loam
10434	9688	9275	9504	14242	12336	10397	5054	0.10868	0.09376	0.0855	0.18484	0.14672	0.10794	0.10794	0.00108	0.115825463	0.099924507	0.091121431	0.19699281	0.156366507	0.11503681	0.11503681	0.002243871	0.12967033	0.194505495	6.23E-09	Sandy Loam
11694	11018	10863	11323	16182	14991	12493	5030	0.13388	0.12036	0.11726	0.12646	0.22364	0.19982	0.14986	0.0006	0.145973581	0.1312323	0.127852272	0.137883322	0.243841737	0.217870041	0.163397079	0.000654199	0.176658789	0.264988184	6.02E-09	Silty Clay Loam
11398	10987	11042	12070	16838	17694	13894	5059	0.12796	0.11974	0.12084	0.1414	0.23676	0.25388	0.17788	0.00118	0.139518819	0.130556294	0.131755659	0.154172874	0.258146886	0.276813362	0.193948168	0.001286591	0.164937042	0.247405562	5.34E-09	Silty Clay Loam
9892	9000	8507	7976	14317	11250	8718	5063	0.09784	0.08	0.07014	0.05952	0.18634	0.125	0.07436	0.00126	0.104272758	0.085259818	0.074751546	0.063433305	0.198591432	0.133218466	0.079249001	0.001342842	0.044447107	0.06667066	2.96E-09	Sandy Loam
10700	9884	9336	9087	13218	10759	8904	5813	0.114	0.09768	0.08672	0.08174	0.16436	0.11518	0.07808	0.01626	0.121495241	0.104102238	0.092421643	0.087114219	0.175166297	0.122752823	0.083213583	0.033782717	0.084248715	0.126373073	4.33E-09	Loam
11146	10708	10832	11270	16948	14339	11806	5067	0.12292	0.11416	0.11664	0.1254	0.23896	0.18678	0.13612	0.00134	0.131001711	0.121665761	0.124308815	0.133644765	0.254671077	0.199060361	0.145069581	0.001428102	0.20121908	0.30182862	6.94E-09	Clay Loam
9922	9021	8540	7918	14763	10438	8129	5086	0.09844	0.08042	0.05836	0.19526	0.10876	0.06258	0.06258	0.00172	0.104887997	0.085687655	0.062182685	0.208049881	0.115883975	0.066679102	0.066679102	0.001832663	-0.171620174	-0.257430261	-7.78E-09	Silty Clay Loam
12097	11610	11828	12716	17609	18038	15247	5061	0.14194	0.1322	0.13656	0.15432	0.25218	0.26076	0.20494	0.00122	0.29490276	0.274666373	0.283724961	0.320624165	0.523943766	0.54177007	0.425795207	0.002534743	0.17305066	0.25957599	5.00E-09	Silty Clay Loam
10059	9277	9121	8832	14615	12174	9482	5058	0.10118	0.08554	0.08242	0.14348	0.08964	0.00116	0.00116	0.00116	0.107832355	0.091164061	0.087838928	0.152913484	0.095533626	0.001236267	0.001236267	0.002410083	0.035491973	0.05323796	2.09E-09	Silt Loam
10402	9625	9043	9083	13124	12352	9794	5069	0.10804	0.0925	0.08086	0.08166	0.16248	0.14704	0.09588	0.10804	-0.109274281	-0.093556748	-0.081783769	-0.082592908	-0.16433622	-0.148719829	-0.096975362	-0.109274281	0.037664883	0.056497325	2.08E-09	Loam
10703	9881	9303	8979	13103	10936	9001	5821	0.11406	0.09762	0.08606	0.07958	0.16206	0.11872	0.08002	0.01642	0.121559186	0.104038293	0.091718249	0.084812204	0.172715077	0.12652557	0.085281133	0.034115142	0.098267637	0.147401456	5.04E-09	Loam
12064	11404	11088	11111	19110	15153	11926	5048	0.14128	0.12808	0.12176	0.12222	0.2822	0.20306	0.13852	0.00096	0.154042035	0.139649659	0.132758764	0.133260316	0.30769155	0.221402715	0.15103272	0.001046718	0.264683498	0.397025247	8.26E-09	Silt Loam
12770	12475	12727	13393	18134	18447	15938	5055	0.1554	0.1495	0.15454	0.16786	0.26268	0.26894	0.21876	0.0011	-0.492813312	-0.474102897	-0.490086031	-0.532327172	-0.833025745	-0.852877813	-0.693744145	-0.003488383	0.15037904	0.22556856	3.91E-09	Sandy Loam
11033	10361	10013	10382	12506	12237	10664	5110	0.12066	0.10722	0.10026	0.10764	0.15012	0.14474	0.11328	0.12066	-0.385124016	-0.342226065	-0.320011055	-0.343566626	-0.479154793	-0.461982845	-0.361568445	-0.385124016	0.013399221	0.020098831	6.15E-10	Silty Clay Loam
10437	9710	9168	9360	13299	12877	10198	5053	0.10874	0.0942	0.08336	0.0872	0.16598	0.15754	0.10396	0.10874	-0.109982278	-0.095276169	-0.08431233	-0.088196199	-0.167876205	-0.159339784	-0.10514767	-0.109982278	0.042846917	0.064270375	2.26E-09	Loam
11200	10569	10560	10481	17596	13536	11413	5053	0.124	0.11138	0.1112	0.25192	0.17072	0.12826	0.12826	0.00106	0.132152718	0.118702982	0.118511147	0.268483168	0.181944452	0.136692804	0.136692804	0.002202317	0.127201566	0.190802348	5.09E-09	Sandy Loam
12083	11553	11347	11798	15912	15260	12628	5320	0.14166	0.13106	0.12694	0.13596	0.21824	0.2052	0.15256	0.0064	-0.143278366	-0.132557269	-0.1283902	-0.137513248	-0.220733239	-0.207544266	-0.154302891	-0.006473116	0.033980185	0.050970278	1.21E-09	Clay Loam
9869	8978	8476	7926	13711	10270	8095	5096	0.09738	0.07956	0.05852	0.17422	0.1054	0.0619	0.0619	0.00192	0.103758565	0.084771323	0.062353165	0.185631723	0.112303889	0.065954561	0.065954561	0.002045763	-0.143488595	-0.215232893	-6.80E-09	Silty Clay Loam
10609	9886	9776	9967	15043	12969	10764	5160	0.11218	0.09772	0.09552	0.09934	0.20086	0.15938	0.11528	0.0032	0.11955558	0.104144868	0.101800223	0.105871379	0.214066089	0.169858873	0.122859398	0.006648505	0.130885943	0.196328915	5.87E-09	Loam
11204	10549	10473	10319	15606	13799	11065	5365	0.12408	0.11098	0.10946	0.10638	0.21212	0.17598	0.1213	0.0073	0.132237978	0.118276683	0.116656746	0.113374243	0.226066408	0.187550285	0.129275199	0.007779958	0.034885896	0.052328844	1.55E-09	Silt Loam
12817	12122	11823	11568	17068	13307	11152	6843	0.15634	0.14244	0.13646	0.13136	0.24136	0.16614	0.12304	0.15634	-0.167259605	-0.152388756	-0.145991081	-0.140534871	-0.258217847	-0.177744088	-0.131633758	-0.167259605	-0.018309859	-0.027464789	-6.65E-10	Loam
11177	10298	9989	9202	19142	14113	10245	5059	0.12354	0.10596	0.09978	0.08404	0.28284	0.18226	0.1049	0.00118	0.256673855	0.22014863	0.207308704	0.174606369	0.587644757	0.378673926	0.217946312	0.002451636	0.350691504	0.526037257	1.37E-08	Clay Loam
10188	9297	8960	8041	16600	10721	7977	5292	0.10376	0.08594	0.0792	0.06082	0.232	0.11442	0.05954	0.10376	-0.111007142	-0.0919425	-0.084731743	-0.065067987	-0.248204096	-0.122411692	-0.063698586	-0.111007142	-0.003995505	-0.005993258	-2.68E-10	Loam
10107	9347	9257	8672	16469	12489	9459	5069	0.10214	0.08694	0.08514	0.07344	0.22938	0.14978	0.08918	0.00138	0.108855473	0.092656107	0.090737762	0.078268513	0.244461214	0.159627695	0.095043382	0.001470732	0.310130862	0.465196293	1.46E-08	Silt Loam
11156	10498	10156	10363	14759	15628	12936	5050	0.12312	0.10996	0.10312	0.10726	0.19518	0.21256	0.15872	0.001	0.255801239	0.228459261	0.214248081	0.222849585	0.405517266	0.44162696	0.32976586	0.002077658	0.20257012	0.303855181	7.74E-09	Clay Loam
11156	10686	9853	11719	20525	18521	14527	5065	0.12312	0.11372	0.13438	0.3105	0.27042	0.19054	0.19054	0.0013	0.131184581	0.121168864	0.143182132	0.330838308	0.288132996	0.203020712	0.203020712	0.001385152	-0.051324079	-0.076986119	-1.23E-09	Loam
11019	10264	10095	10069	15718	14332	11681	5101	0.12038	0.10528	0.1019	0.10138	0.21436	0.18664	0.13362	0.00202	-0.121755257	-0.10648275	-0.103064136	-0.102538195	-0.216808913	-0.188772231	-0.135146515	-0.002043077	0.074114943	0.111172414	3.34E-09	Clay Loam
11061	10324	9945	9830	16060	13953	10997	5316	0.12122	0.10648	0.0989	0.0966	0.2212	0.17906	0.11994	0.00632	-0.122604854	-0.107696459	-0.100029863	-0.097703587	-0.223727055	-0.181105635	-0.12131023	-0.006392202	0.056033034	0.084049551	2.61E-09	Clay Loam
12283	11754	11652	11608	16973	14234	12460	5745	0.14566	0.13508	0.13304	0.13216	0.23946	0.18468	0.1492	0.14566	-0.464919312	-0.431149943	-0.424638647	-0.421829852	-0.764311262	-0.58946381	-0.476218326	-0.464919312	0.035399701	0.053099551	1.25E-09	Silty Clay Loam
11534	11024	10911	11381	15434	15065	12876	5080	0.13068	0.12048	0.11822	0.12762	0.20868	0.2013	0.15752	0.0016	-0.132172927	-0.1218564	-0.119570581	-0.129077969	-0.211064023	-0.203599711	-0.159319556	-0.001618279	0.061631694	0.092447541	2.31E-09	Clay Loam
10730	10054	10198	10759	9709	7425	6638	5074	0.1146	0.10108	0.11518	0.09418	0.0485	0.03276	0.03276	0.00148	0.122106506	0.107700922	0.122724497	0.100348959	0.051676837	0.034905839	0.034905839	0.001576943	-0.133302206	-0.199953309	-7.88E-09	Silty Clay Loam
12272	11431	10895	10547	15060	12733	10620	6711	0.14544	0.14544	0.1179	0.11094	0.2012	0.15466	0.1124	0.14544	0.155002531	0.155002531	0.125651804	0.118234191	0.214428693	0.164828736	0.119790185	0.155002531	0.003448765	0.005173147	1.43E-10	Sandy Loam
12101	11505	11062	10862	16642	13078	11298	6018	0.14202	0.1301	0.12124	0.11724	0.23284	0.16156	0.12596	0.14202	-0.453301117	-0.41525472	-0.386975267	-0.37420802	-0.743181468	-0.51566912	-0.402040619	-0.453301117	0.01967509	0.029512635	7.72E-10	Silty Clay Loam
10303	9650	9680	8899	19641	14283	10603	5051	0.10606	0.093	0.0936	0.07798	0.29282	0.18566	0.11206	0.00102	0.113033204	0.099114539	0.099753987	0.083107008	0.31207225	0.197866723	0.11942769	0.001087063	0.376384022	0.564576034	1.59E-08	Loam
10722	9837	9521	8428	18329	11800	8555	5054	0.11444	0.09674	0.09042	0.06856	0.26658	0.136	0.0711	0.00108	0.324568738	0.274368924	0.256444471	0.194446283	0.756060243	0.385716081	0.201650098	0.003063039	0.37003401	0.555051015	1.63E-08	Clay Loam
10147	9336	9018	8375	15007	11943	9275	5071	0.10294	0.08672	0.08036	0.0675	0.20014	0.13886	0.0855	0.00142	0.109708071	0.092421643	0.085643487	0.071937972	0.21329875	0.14798973	0.091121431	0.001513362	0.050991501	0.076487252	3.10E-09	Silt Loam
11601	11221	10801	11085	16207	13935	11662	5065	0.13202	0.12442	0.11602	0.1217	0.22414	0.1787	0.13324	0.0013	0.140700015	0.132600332	0.123648051	0.129701499	0.238876696	0.190449119	0.142000227	0.001385472	0.025365982	0.038048973	9.94E-10	Sandy Loam
11227	10663	10437	11200	16120	15555	11869	5048	0.12454	0.11326	0.10874	0.124	0.2224	0.2111	0.13738	0.00096	0.258751513	0.235315532	0.225924519	0.257629578	0.462071114	0.43859358	0.28542864	0.001994552	0.180087848	0.270131772	6.39E-09	Silty Clay Loam
10690	10010	9519	9752	13166	13622	11416	5073	0.1138	0.1002	0.09038	0.09504	0.16332	0.17244	0.12832	0.1138	-0.115100085	-0.101344715	-0.091412528	-0.096125765	-0.165185816	-0.174410006	-0.129785966	-0.115100085	0.078609221	0.117913832	3.73E-09	Loam
11111	9992	9732	9863	17310	13857	11381	5045	0.12222	0.09984	0.09464	0.09726	0.2462	0.17714	0.12762	0.0009	0.13022563	0.106379699	0.10083909	0.103630705	0.262326542	0.188742988	0.135979339	0.000958952	0.274058808	0.411088213	1.09E-08	Sandy Loam
11306	10707	10572	10723	14706	13298	11644	5081	0.12612	0.11414	0.11144	0.11446	0.19412	0.16596	0.13288	0.12612	-0.402551309	-0.364313403	-0.355695511	-0.365334783	-0.619594513	-0.529713092	-0.424127957	-0.402551309	0.041176734	0.0617651	1.72E-09	Silty Clay Loam
11725	11129	10816	10931	15423	14186	11736	5310	0.1345	0.12258	0.11632	0.11862	0.20846	0.18372	0.13472	0.1345	-0.136036568	-0.123980391	-0.117648874	-0.11997515	-0.210841509	-0.185818872	-0.136259082	-0.136036568	0.035514184	0.053271275	1.41E-09	Clay Loam
10326	9609	9457	8962	16242	12291	9892	5048	0.10652	0.09218	0.08914	0.14582	0.09784	0.00096	0.00096	0.00096	0.113523448	0.098240626	0.095000753	0.155407334	0.104272758	0.001023118	0.001023118	0.001994552	0.049326403	0.073989604	2.73E-09	Silt Loam
10069	9328	9286	8745	15494	11640	8948	5055	0.10138	0.08656	0.0749	0.07896	0.07896	0.0011	0.0011	0.0011	0.108045505	0.092251123	0.079824505	0.084151441	0.084151441	0.001172323	0.001172323	0.002285424	0.011473464	0.017210196	6.95E-10	Silt Loam
10809	10197	10202	10145	14965	12675	10910	5156	0.11618	0.10394	0.10404	0.1029	0.1993	0.1535	0.1182	0.11618	-0.370824699	-0.331756922	-0.332076103	-0.328437438	-0.636128099	-0.489943117	-0.377272159	-0.370824699	0.036333412	0.054500119	1.69E-09	Silty Clay Loam
10177	9365	8983	8944	14442	12328	9906	5062	0.10354	0.0873	0.07966	0.07888	0.18884	0.14656	0.09812	0.00124	0.11034752	0.093039777	0.084897464	0.084066181	0.201255801	0.156195987	0.104571167	0.002576296	0.159082362	0.238623543	8.19E-09	Loam
11193	14050	14175	10316	10104	10515	11384	5044	0.12386	0.181	0.1835	0.10632	0.10208	0.1103	0.12768	0.00088	0.257338706	0.376056077	0.381250222	0.220896586	0.212087317	0.229165665	0.265275359	0.001828339	0.00955307	0.014329605	3.26E-10	Clay Loam
11160	10331	10216	9603	19920	14631	10697	5055	0.1232	0.10662	0.10432	0.09206	0.2984	0.19262	0.11394	0.0011	0.255967452	0.221519884	0.216741271	0.191269185	0.619973113	0.400198462	0.23672834	0.002285424	0.207477098	0.311215647	8.66E-09	Silty Clay Loam
12104	11496	11119	11133	15090	12953	11599	5968	0.14208	0.12992	0.12238	0.12266	0.2018	0.15906	0.13198	0.14208	-0.453492626	-0.414680194	-0.390613932	-0.39150764	-0.644107628	-0.50768959	-0.421255326	-0.453492626	0.020499736	0.030749604	7.85E-10	Silty Clay Loam
11479	11017	11138	11420	14772	14908	12940	5336	0.12958	0.12034	0.12276	0.19816	0.1588	0.00672	0.00672	0.00672	0.138099591	0.128252082	0.130831191	0.21118857	0.169240739	0.007161825	0.007161825	0.013961861	0.062397373	0.093596059	2.33E-09	Silt Loam
9656	8636	8126	6984	13035	9972	7021	5056	0.09312	0.07272	0.06252	0.03968	0.1607	0.09944	0.04042	0.00112	0.099219527	0.077483291	0.066615172	0.042279111	0.171226139	0.105953499	0.043067583	0.001193362	0.30226285	0.453394275	1.93E-08	Sandy Loam
11465	10757	10358	10160	19210	15761	11934	5046	0.1293	0.11514	0.10716	0.1032	0.2842	0.21522	0.13868	0.00092	0.268641165	0.239221529	0.222641819	0.214414294	0.590470371	0.44715353	0.288129596	0.001911445	0.308137555	0.462206333	1.08E-08	Silty Clay Loam
12539	11721	11119	10550	16232	11835	9833	6954	0.15078	0.13442	0.12238	0.111	0.22464	0.1367	0.09666	0.15078	-0.161311265	-0.143808597	-0.13092766	-0.118752822	-0.240330035	-0.146247844	-0.103411241	-0.161311265	-0.035176372	-0.052764559	-1.47E-09	Loam
9920	9121	8930	8349	15963	13057	9467	5063	0.0984	0.08242	0.0786	0.06698	0.21926	0.16114	0.08934	0.00126	0.104869576	0.087838928	0.083767771	0.071383783	0.233675847	0.171734589	0.095213902	0.001342842	0.313178677	0.469768016	1.57E-08	Silt Loam
11405	10591	10562	10143	19706	14941	11342	5046	0.1281	0.11182	0.11124	0.10286	0.29412	0.19882	0.12684	0.00092	0.139671465	0.121920869	0.121288476	0.112151498	0.320688301	0.216779709	0.138297648	0.001003105	0.320379242	0.480568863	1.13E-08	Silty Clay Loam
10442	9567	9343	8112	20715	13460	9462	5043	0.10884	0.09134	0.08686	0.06224	0.3143	0.1692	0.08924	0.10884	-0.110083421	-0.092383495	-0.087852315	-0.062951048	-0.317890657	-0.171132991	-0.090259504	-0.110083421	0.076818027	0.11522704	4.60E-09	Loam
11997	11439	11448	11999	15912	15764	13786	5080	0.13994	0.12878	0.12896	0.13998	0.21824	0.21528	0.17572	0.0016	-0.141538716	-0.130251221	-0.130433278	-0.141579173	-0.220733239	-0.217739423	-0.177727478	-0.001618279	0.069303859	0.103955788	2.36E-09	Clay Loam
10586	9777	9595	9035	15135	12654	10367	5116	0.11172	0.09554	0.0919	0.0807	0.2027	0.15308	0.10734	0.11172	-0.356589218	-0.304945703	-0.293327508	-0.257579215	-0.646980259	-0.488602556	-0.342609082	-0.356589218	0.068652716	0.102979074	3.64E-09	Silty Clay Loam
11146	10533	10204	10515	13174	12310	11453	5089	0.12292	0.11066	0.10408	0.1103	0.16348	0.1462	0.12906	0.00178	-0.38981089	-0.350931281	-0.330064411	-0.349789629	-0.518437067	-0.463637749	-0.409282407	-0.005644837	0.11224619	0.168369285	4.56E-09	Silty Clay Loam
10913	10407	10297	10924	15279	14522	11778	5070	0.11826	0.10814	0.10594	0.11848	0.20558	0.19044	0.13556	0.0014	-0.119611038	-0.109375424	-0.10715029	-0.119833551	-0.207928607	-0.192615643	-0.137108678	-0.001415994	0.037617831	0.056426747	1.59E-09	Clay Loam
11641	11101	10917	11468	16710	16937	13546	5051	0.13282	0.12202	0.11834	0.12936	0.2342	0.23874	0.17092	0.00102	0.27595452	0.253515815	0.245870034	0.268765824	0.486587477	0.496020044	0.355113286	0.002119211	0.192536525	0.288804788	6.34E-09	Clay Loam
10876	10129	9566	9474	14074	13170	10521	5324	0.11752	0.10258	0.09132	0.08948	0.18148	0.1634	0.11042	0.00648	-0.118862584	-0.103751905	-0.092363267	-0.090502246	-0.183553282	-0.16526673	-0.111681471	-0.006554029	0.052363091	0.078544636	2.59E-09	Clay Loam
10026	9225	8812	8269	13513	10900	9017	5037	0.10052	0.0845	0.07624	0.06538	0.17026	0.118	0.08034	0.00074	0.107128962	0.090055683	0.081252607	0.069678586	0.181454208	0.125758232	0.085622172	0.000788653	0.240749242	0.361123864	1.27E-08	Sandy Loam
11400	10708	10402	10297	14858	13045	10455	5582	0.128	0.11416	0.10804	0.10594	0.19716	0.1609	0.1091	0.01164	0.136415709	0.121665761	0.115143385	0.112905314	0.210122822	0.171478809	0.116273077	0.012405304	0.181315842	0.271973763	6.96E-09	Clay Loam
9656	8662	8110	7102	13035	10660	7312	5059	0.09312	0.07324	0.0622	0.04204	0.1607	0.1132	0.04624	0.00118	0.099219527	0.078037352	0.066274212	0.044793696	0.171226139	0.120614803	0.049268803	0.001257292	0.294631772	0.441947659	1.85E-08	Sandy Loam
10485	9792	9355	9229	13265	12949	10618	5061	0.1097	0.09584	0.0871	0.08458	0.1653	0.15898	0.11236	0.00122	0.116912526	0.102141262	0.092826627	0.090140943	0.176168099	0.169432574	0.119747415	0.001300212	0.069985388	0.104978082	3.62E-09	Sandy Loam
10004	9134	8592	7946	13420	10100	8115	5131	0.10008	0.08268	0.07184	0.05892	0.1684	0.102	0.0623	0.10008	-0.319436528	-0.263899003	-0.229299762	-0.188061553	-0.537501113	-0.325564807	-0.198849877	-0.319436528	0.010522383	0.015783575	7.17E-10	Silty Clay Loam
11699	11250	11302	11880	19136	18217	14404	5040	0.13398	0.125	0.12604	0.1376	0.28272	0.26434	0.18808	0.0008	0.278364604	0.259707236	0.261868	0.285885725	0.587395438	0.549208086	0.390765895	0.001662126	0.210552547	0.31582882	6.51E-09	Silty Clay Loam
10061	9204	8915	8117	16108	12057	8844	5063	0.10122	0.08408	0.0783	0.06234	0.22216	0.14114	0.07688	0.00126	0.107874985	0.089608069	0.083448047	0.066438713	0.236766515	0.150419634	0.081934685	0.001342842	0.042863039	0.064294558	2.75E-09	Silt Loam
10614	9807	9443	8848	15188	11500	9092	5344	0.11228	0.09614	0.08886	0.07696	0.20376	0.13	0.08184	0.00688	0.119662155	0.102460987	0.094702343	0.082019945	0.217156757	0.138547205	0.087220794	0.007332344	0.013600892	0.020401338	7.73E-10	Silt Loam
10227	9419	8870	8605	13350	11333	9056	5097	0.10454	0.08838	0.0774	0.0721	0.167	0.12666	0.08112	0.00194	-0.105734296	-0.08938968	-0.078284241	-0.072923692	-0.168907858	-0.128107002	-0.082046739	-0.001962163	0.025536493	0.038304739	1.54E-09	Clay Loam
10517	9826	9666	9613	13807	13372	11074	5068	0.11034	0.09652	0.09332	0.09226	0.17614	0.16744	0.12148	0.00136	0.117594604	0.102865971	0.099455578	0.098325885	0.187720805	0.1784488	0.129467034	0.001449417	0.070624063	0.105936095	3.49E-09	Silt Loam
10714	9861	9404	8858	15876	11559	9178	5811	0.11428	0.09722	0.08808	0.07716	0.21752	0.13118	0.08356	0.01622	0.12179365	0.103611994	0.09387106	0.082233095	0.231821446	0.139804787	0.08905388	0.017286428	0.283738983	0.425608474	1.27E-08	Loam
10459	9707	9272	9090	13334	11141	9526	5145	0.10918	0.09414	0.08544	0.0818	0.16668	0.12282	0.09052	0.10918	-0.348482016	-0.300477166	-0.272708403	-0.261090208	-0.532011197	-0.39201833	-0.288922807	-0.348482016	0.023420713	0.03513107	1.30E-09	Silty Clay Loam
10495	9661	9285	8888	14625	12071	9392	5100	0.1099	0.09322	0.0857	0.07776	0.1925	0.14142	0.08784	0.002	-0.11115553	-0.094284973	-0.086679062	-0.078648353	-0.194699178	-0.143035624	-0.08884351	-0.002022849	0.027571116	0.041356674	1.56E-09	Clay Loam
11111	9855	9575	9304	17310	15288	11722	5068	0.12222	0.0971	0.0915	0.08608	0.2462	0.20576	0.13444	0.00136	0.13022563	0.103460225	0.097493414	0.091718395	0.262326542	0.21923765	0.143246062	0.001449082	0.300819118	0.451228677	1.26E-08	Sandy Loam
11710	11057	10657	10255	16825	12600	10537	6029	0.1342	0.12114	0.11314	0.1051	0.2365	0.152	0.11074	0.1342	-0.428341148	-0.386656086	-0.361121591	-0.335459424	-0.754863499	-0.485155399	-0.353461243	-0.428341148	0.013562909	0.020344363	5.90E-10	Silty Clay Loam
10530	9822	9605	9242	15721	13591	10784	5058	0.1106	0.09644	0.0921	0.08484	0.21442	0.17182	0.11568	0.00116	0.117871699	0.102780711	0.098155366	0.090418037	0.228517628	0.183116775	0.123285697	0.001236267	0.0769999	0.11549985	3.94E-09	Sandy Loam
12295	11867	11983	12767	15620	16345	14602	5092	0.1459	0.13734	0.13966	0.15534	0.2124	0.2269	0.19204	0.00184	-0.147566805	-0.138909013	-0.141255518	-0.157114651	-0.214826521	-0.229492173	-0.194233922	-0.001861021	0.067046659	0.100569988	2.07E-09	Clay Loam
12623	11951	11994	11143	18502	13250	10776	6767	0.15246	0.13902	0.13988	0.12286	0.27004	0.165	0.11552	0.15246	-0.163108605	-0.148729885	-0.149649952	-0.131441186	-0.288901009	-0.176524465	-0.123588522	-0.163108605	-0.016743465	-0.025115197	-6.39E-10	Loam
11811	11235	10907	10577	16089	12662	11001	5735	0.13622	0.1247	0.11814	0.11154	0.22178	0.15324	0.12002	0.13622	-0.434788608	-0.398018936	-0.37708065	-0.356014692	-0.707880029	-0.489113246	-0.383081256	-0.434788608	0.019649643	0.029474465	8.11E-10	Silty Clay Loam
11313	10825	10719	11576	16248	17083	13711	5041	0.12626	0.1165	0.12626	0.13152	0.22496	0.24166	0.17422	0.00082	0.262325085	0.242047144	0.262325085	0.273253565	0.467389918	0.502086805	0.361969557	0.001703679	0.192156042	0.288234063	6.43E-09	Clay Loam
10228	9441	9241	9167	12817	11767	9605	5055	0.10456	0.08882	0.08482	0.08334	0.15634	0.13534	0.0921	0.0011	0.111434582	0.094659713	0.090396722	0.088819416	0.166619	0.144238298	0.098155366	0.002285424	0.124199866	0.186299799	6.38E-09	Loam
10199	9379	9090	8388	15763	12765	9565	5052	0.10398	0.08758	0.0818	0.06776	0.21526	0.1553	0.0913	0.00104	0.110816449	0.093338186	0.087178164	0.072215066	0.229412856	0.165510622	0.097302768	0.001108378	0.065560074	0.09834011	3.91E-09	Silt Loam
11233	10709	10419	10646	14879	13610	11857	5032	0.12466	0.11418	0.10838	0.11292	0.19758	0.1722	0.13714	0.00064	0.132856112	0.121687076	0.115505739	0.120344233	0.210570436	0.183521759	0.146156643	0.000682079	0.053815047	0.08072257	2.24E-09	Sandy Loam
9946	9066	8675	7995	14037	10578	8200	5046	0.09892	0.08132	0.0735	0.0599	0.18074	0.11156	0.064	0.00092	0.105423765	0.086666605	0.078332458	0.063838289	0.192623244	0.118894817	0.068207855	0.000980488	0.274237473	0.411356209	1.49E-08	Loam
10487	9743	9330	9456	12218	12333	10360	5091	0.10974	0.09486	0.0866	0.08912	0.14436	0.14666	0.1072	0.00182	-0.110993703	-0.095943709	-0.087589344	-0.090138134	-0.146009212	-0.148335488	-0.108424685	-0.001840792	0.045619701	0.068429552	2.37E-09	Clay Loam
9901	9102	8758	8080	16161	11390	8753	5065	0.09802	0.08204	0.07516	0.22322	0.1278	0.07506	0.07506	0.0013	0.104464592	0.087433944	0.080101599	0.237896208	0.13620256	0.079995024	0.079995024	0.002700955	0.170005136	0.255007704	9.88E-09	Sandy Loam
10451	9604	9350	8070	22397	13435	9722	5112	0.10902	0.09208	0.087	0.0614	0.34794	0.1687	0.09444	0.10902	-0.347971326	-0.293902034	-0.27768763	-0.195977247	-1.11055901	-0.538458657	-0.30143471	-0.347971326	0.092850719	0.139276079	5.48E-09	Silty Clay Loam
11680	11087	11090	11256	18594	16015	13148	5084	0.1336	0.12174	0.1218	0.12512	0.27188	0.2203	0.16296	0.00168	0.145668289	0.132736957	0.132802377	0.136422278	0.296439329	0.24020003	0.177680422	0.001831757	0.245829146	0.368743719	7.91E-09	Loam
11476	16989	16403	11468	10721	10899	13540	5050	0.12952	0.23978	0.22806	0.12936	0.11442	0.11798	0.1708	0.001	0.269098249	0.498180808	0.473830658	0.268765824	0.237725615	0.245122077	0.354863967	0.002077658	-0.025439263	-0.038158895	-6.70E-10	Clay Loam
10245	9422	9009	8572	12870	9179	7487	5314	0.1049	0.08844	0.08018	0.07144	0.1574	0.08358	0.04974	0.1049	-0.112226766	-0.094617113	-0.085780191	-0.076429744	-0.168393641	-0.089417665	-0.053214102	-0.112226766	-0.06756336	-0.10134504	-4.49E-09	Loam
11707	11005	10828	10715	16840	13342	11424	5979	0.13414	0.13414	0.11656	0.1143	0.2368	0.16684	0.12848	0.13414	-0.42814964	-0.42814964	-0.372037587	-0.364824093	-0.755821043	-0.532521887	-0.410083985	-0.42814964	0.032024933	0.0480374	1.24E-09	Silty Clay Loam
10888	10131	9640	9623	14745	13039	10270	5314	0.11776	0.10262	0.0928	0.09246	0.1949	0.16078	0.1054	0.00628	-0.119105325	-0.103792362	-0.093860175	-0.093516291	-0.197126596	-0.162616799	-0.106604121	-0.006351745	0.032524003	0.048786005	1.62E-09	Clay Loam
10125	9290	8664	8172	12974	10875	8862	5086	0.1025	0.0858	0.07328	0.06344	0.15948	0.1175	0.07724	0.1025	-0.327160713	-0.273857455	-0.233895971	-0.202488543	-0.509030151	-0.375037891	-0.246535546	-0.327160713	0.040507221	0.060760831	2.56E-09	Silty Clay Loam
11498	11005	10864	11341	15698	16131	13806	5027	0.12996	0.1201	0.11728	0.12682	0.21396	0.22262	0.17612	0.00054	0.36858575	0.340621334	0.332623397	0.359680246	0.606822153	0.631383192	0.499502325	0.00153152	0.161137616	0.241706424	5.56E-09	Loam
10591	9930	9653	9597	15168	13568	11114	5072	0.11182	0.0986	0.09306	0.09194	0.20336	0.17136	0.12228	0.00144	0.119171911	0.105082726	0.099178484	0.097984846	0.216730458	0.182626531	0.130319632	0.001534677	0.073246101	0.109869152	3.58E-09	Sandy Loam
10661	9799	9388	8432	19426	11965	8936	5843	0.11322	0.09598	0.08776	0.28852	0.1393	0.07872	0.07872	0.01686	0.120663958	0.102290467	0.093530021	0.307489535	0.148458659	0.083895661	0.083895661	0.035029312	0.173211747	0.25981762	8.94E-09	Loam
10459	9788	9421	9583	12346	12992	11353	5062	0.10918	0.09576	0.08842	0.09166	0.14692	0.15984	0.12706	0.00124	0.116358337	0.102056002	0.094233414	0.097686437	0.156579656	0.170349117	0.135413906	0.001321527	0.125997538	0.188996306	5.97E-09	Loam
9813	8908	8718	7883	16738	11638	8502	5052	0.09626	0.07816	0.07436	0.05766	0.23476	0.13276	0.07004	0.00104	0.102588876	0.083298842	0.079249001	0.061451014	0.250194937	0.141488668	0.074644971	0.001108378	0.037778456	0.056667684	2.59E-09	Silt Loam
11727	11087	11109	11962	16462	16501	13453	5042	0.13454	0.12174	0.12218	0.13924	0.22924	0.23002	0.16906	0.00084	0.279528092	0.252934071	0.253848241	0.289293084	0.476282294	0.477902867	0.351248842	0.001745233	0.158316915	0.237475373	5.15E-09	Silty Clay Loam
10096	9133	8971	8239	16016	12547	9490	5038	0.10192	0.08266	0.07942	0.06478	0.22032	0.15094	0.0898	0.00076	0.108595943	0.088074379	0.084622153	0.069023206	0.234751356	0.160826841	0.095682061	0.000809781	0.320634921	0.480952381	1.61E-08	Sandy Loam
10379	9721	9457	9164	15002	13774	10979	5067	0.10758	0.09442	0.08914	0.08328	0.20004	0.17548	0.11958	0.00134	0.114653141	0.100627901	0.095000753	0.088755471	0.213192176	0.187017411	0.127442113	0.001428102	0.090105744	0.135158616	4.64E-09	Sandy Loam
19454	9756	9590	9413	14897	12831	10213	5087	0.28908	0.09512	0.0918	0.08826	0.19794	0.15662	0.10426	0.00174	0.308086353	0.101373924	0.097835641	0.094062894	0.210954105	0.166917409	0.111114858	0.003615125	0.153659414	0.230489121	7.25E-09	Loam
9813	8951	8393	7740	13949	10567	8187	5051	0.09626	0.07902	0.06786	0.0548	0.17898	0.11134	0.06374	0.00102	0.102588876	0.084215385	0.072321641	0.058402976	0.190747528	0.118660352	0.06793076	0.001087063	0.028065549	0.042098324	1.97E-09	Sandy Loam
10098	9255	8929	8220	14644	11645	9030	5061	0.10196	0.0851	0.07858	0.0644	0.19288	0.1329	0.0806	0.00122	0.108663638	0.090695132	0.083746456	0.068634154	0.205561422	0.141637873	0.085899267	0.001300212	0.046956522	0.070434783	2.95E-09	Silt Loam
10882	10221	10446	10423	15017	13897	11509	5080	0.11764	0.10442	0.10892	0.10846	0.20034	0.17794	0.13018	0.0016	0.125374563	0.111285378	0.116081243	0.115590999	0.2135119	0.189639151	0.138739039	0.003324253	0.142845395	0.214268092	5.87E-09	Loam
9959	9090	8724	8060	14958	11191	8520	5033	0.09918	0.0818	0.07448	0.12382	0.0704	0.00066	0.00066	0.00066	0.10570086	0.087178164	0.079376891	0.131960884	0.07502864	0.000703394	0.000703394	0.001371254	0.02774427	0.041616405	1.84E-09	Silt Loam
10730	9870	9417	8548	18158	11184	8289	5046	0.1146	0.0974	0.08834	0.07096	0.26316	0.12368	0.06578	0.00092	0.325022522	0.276240782	0.250545284	0.201253038	0.746360618	0.350774742	0.186561793	0.002609256	0.35984423	0.539766345	1.57E-08	Clay Loam
10964	10328	10724	10374	18191	15028	12795	5105	0.11928	0.10656	0.11448	0.10748	0.26382	0.20056	0.1559	0.0021	-0.378267515	-0.337929128	-0.363045482	-0.340846684	-0.836640978	-0.636027271	-0.49439894	-0.006659639	0.273656573	0.410484859	1.00E-08	Silty Clay Loam
11208	10465	10244	9938	17035	13906	10799	5330	0.12416	0.1093	0.10488	0.09876	0.2407	0.17812	0.11598	0.0066	-0.125578441	-0.110548676	-0.10607818	-0.099888264	-0.243449829	-0.180154896	-0.11730499	-0.0066754	0.041519988	0.062279983	1.92E-09	Clay Loam
10507	9794	9748	9408	17358	13589	10669	5042	0.11014	0.09588	0.09496	0.24716	0.17178	0.11338	0.11338	0.00084	0.117381455	0.102183892	0.101203404	0.263410209	0.183074145	0.120834477	0.120834477	0.001745233	0.181806323	0.272709484	8.35E-09	Sandy Loam
10086	9239	8561	8081	12400	10013	8356	5076	0.10172	0.08478	0.07122	0.06162	0.148	0.10026	0.06712	0.10172	-0.3246711	-0.270601807	-0.227320839	-0.196679445	-0.472388152	-0.320011055	-0.21423441	-0.3246711	0.016730547	0.02509582	1.10E-09	Silty Clay Loam
11267	10735	10620	11049	14320	13310	11822	5068	0.12534	0.1147	0.1124	0.12098	0.1864	0.1662	0.13644	0.12534	-0.400061695	-0.366100817	-0.35875965	-0.386145396	-0.594953726	-0.530479127	-0.435490807	-0.400061695	0.03379826	0.05069739	1.38E-09	Silty Clay Loam
10384	9617	9064	9074	13884	12544	9674	5062	0.10768	0.09234	0.08128	0.08148	0.17768	0.15088	0.09348	0.10768	-0.108910168	-0.09339492	-0.082208567	-0.082410852	-0.179709869	-0.152603698	-0.094547943	-0.108910168	0.032003414	0.048005121	1.78E-09	Loam
10819	10106	9895	9431	17362	13414	10816	5114	0.11638	0.10212	0.0979	0.08862	0.24724	0.16828	0.11632	0.00228	-0.36907087	-0.323848748	-0.310466044	-0.281036781	-0.784061539	-0.5336591	-0.368880595	-0.007230466	0.296010152	0.444015228	1.20E-08	Silty Clay Loam
9775	8944	8743	7837	16479	11281	8317	5054	0.0955	0.07888	0.07486	0.05674	0.12562	0.06634	0.00108	0.00108	0.101778908	0.084066181	0.079781875	0.060470526	0.13387923	0.070701704	0.001151008	0.001151008	-0.215887053	-0.323830579	-1.96E-08	Silt Loam
10693	10057	10114	9837	17886	13839	11081	5138	0.11386	0.10114	0.10228	0.09674	0.25772	0.17678	0.12162	0.11386	-0.363419696	-0.322819849	-0.326458514	-0.308775877	-0.822593746	-0.564248496	-0.388188155	-0.363419696	0.059470313	0.089205469	2.84E-09	Silty Clay Loam
9837	9063	8630	8262	13322	10561	8677	5055	0.09674	0.08126	0.0726	0.06524	0.16644	0.11122	0.07354	0.0011	0.103100435	0.08660266	0.077373285	0.069529382	0.177383052	0.118532462	0.078375088	0.001172323	0.024499675	0.036749513	1.60E-09	Sandy Loam
10492	9823	9861	9628	16236	13043	10343	5063	0.10984	0.09646	0.09722	0.09256	0.22472	0.16086	0.10686	0.00126	0.11706173	0.102802026	0.103611994	0.09864561	0.23949483	0.17143618	0.113885802	0.001342842	0.255490257	0.383235385	1.08E-08	Silt Loam
10468	9639	9177	8753	14159	11453	9424	5108	0.10936	0.09278	0.08354	0.07506	0.18318	0.12906	0.08848	0.10936	-0.349056542	-0.296136302	-0.266643961	-0.239577396	-0.584676092	-0.411935235	-0.282411511	-0.349056542	0.036914782	0.055372174	2.11E-09	Silty Clay Loam
10019	9206	8833	8295	15455	11877	9320	5065	0.10038	0.08412	0.07666	0.2091	0.13754	0.0864	0.0864	0.0013	0.106979757	0.089650699	0.081700221	0.22284785	0.146582943	0.092080604	0.092080604	0.002700955	0.177572873	0.26635931	9.88E-09	Sandy Loam
10173	9398	9076	8688	14759	12569	10003	5057	0.10346	0.08796	0.08152	0.07376	0.19518	0.15138	0.10006	0.00114	0.11026226	0.09374317	0.086879755	0.078609552	0.208012642	0.161332891	0.106638718	0.001214952	0.258924383	0.388386574	1.26E-08	Sandy Loam
10585	9786	9656	9367	15571	12775	10092	5326	0.1117	0.09572	0.09312	0.08734	0.21142	0.1555	0.10184	0.1117	-0.119501713	-0.102405586	-0.099623989	-0.093440283	-0.226186681	-0.166360935	-0.108953039	-0.119501713	0.037257824	0.055886736	1.96E-09	Loam
9951	9184	8929	8298	15423	12283	9149	5060	0.09902	0.08368	0.07858	0.06596	0.20846	0.14566	0.08298	0.0012	0.10553034	0.08918177	0.083746456	0.07029672	0.222165771	0.155236814	0.088435746	0.001278897	0.048776294	0.073164441	3.05E-09	Silt Loam
10181	9444	9247	8647	16328	12689	9752	5035	0.10362	0.08888	0.08494	0.07294	0.22656	0.15378	0.09504	0.0007	0.11043278	0.094723658	0.090524612	0.077735639	0.241455805	0.163890686	0.101288664	0.000746023	0.060057612	0.090086418	3.47E-09	Sandy Loam
11178	10528	10249	10106	17095	14639	11469	5056	0.12356	0.11056	0.10498	0.10212	0.2419	0.19278	0.12938	0.00112	0.256715408	0.229705856	0.218112525	0.212170423	0.502585443	0.400530887	0.268807377	0.002326977	0.183188523	0.274782784	7.28E-09	Clay Loam
10131	9325	9161	8040	19934	12180	9273	5060	0.10262	0.0865	0.08322	0.0608	0.29868	0.1436	0.08546	0.0012	0.109367032	0.092187178	0.088691526	0.064797462	0.318317531	0.153041374	0.091078801	0.001278897	0.07121816	0.10682724	4.43E-09	Sandy Loam
11111	9581	9379	8936	17310	14319	10690	5043	0.12222	0.09162	0.08758	0.07872	0.2462	0.18638	0.18638	0.00086	0.13022563	0.097621275	0.093316647	0.083876301	0.262326542	0.198588225	0.198588225	0.000916332	0.319058142	0.478587213	1.41E-08	Sandy Loam
10786	9959	9595	9076	16008	11851	9431	5814	0.11572	0.09918	0.0919	0.08152	0.22016	0.13702	0.08862	0.01628	0.123328327	0.10570086	0.097942216	0.086879755	0.23463502	0.146028754	0.094446564	0.017350373	0.276351459	0.414527189	0.000000012	Loam
12070	11328	10770	10773	13656	12314	10137	5034	0.1414	0.12656	0.1154	0.11546	0.17312	0.14628	0.10274	0.00068	-0.151029662	-0.135179025	-0.123259003	-0.123323089	-0.184909867	-0.156242002	-0.109736828	-0.00072631	0.118015473	0.17702321	4.33E-09	Silty Clay Loam
11113	10435	10080	10355	12622	12014	11152	5073	0.12226	0.1087	0.1016	0.1071	0.15244	0.14028	0.12304	0.12226	-0.390230915	-0.346949946	-0.324288082	-0.341843048	-0.486559796	-0.447747364	-0.392720528	-0.390230915	0.037057702	0.055586553	1.65E-09	Silty Clay Loam
9755	8867	8616	7662	17043	11532	8336	5070	0.0951	0.07734	0.07232	0.05324	0.24086	0.13064	0.06672	0.0014	0.101352609	0.082424929	0.077074876	0.056740409	0.256695998	0.139229283	0.071106688	0.001492047	0.042130266	0.063195399	2.98E-09	Silt Loam
11403	10755	10353	10679	14273	13862	11095	5051	0.12806	0.1151	0.10706	0.11358	0.18546	0.17724	0.1219	0.00102	0.266064869	0.239138423	0.222434053	0.235980383	0.385322432	0.368244084	0.253266496	0.002119211	0.14403655	0.216054825	5.48E-09	Silty Clay Loam
10618	10027	9739	10068	14116	13357	10732	5092	0.11236	0.10054	0.09478	0.10136	0.18232	0.16714	0.11464	0.11236	-0.113643634	-0.101688599	-0.095862795	-0.102517967	-0.184402878	-0.169049457	-0.115949682	-0.113643634	0.031923077	0.047884615	1.53E-09	Clay Loam
10494	9819	9700	9684	13944	12803	10525	5046	0.10988	0.09638	0.094	0.15606	0.1105	0.00092	0.00092	0.00092	0.11710436	0.102716766	0.100180286	0.16632059	0.117765124	0.000980488	0.000980488	0.001911445	0.041615122	0.062422683	2.10E-09	Silt Loam
10398	9484	9160	7882	20957	13110	9000	5039	0.10796	0.08968	0.0832	0.05764	0.31914	0.1622	0.08	0.10796	-0.109193367	-0.090704531	-0.084150502	-0.058298497	-0.322785951	-0.164053021	-0.080913944	-0.109193367	0.066224381	0.099336571	4.15E-09	Loam
10085	9145	8926	7625	18747	11795	8410	5299	0.1017	0.0829	0.07852	0.0525	0.27494	0.1359	0.0682	0.1017	-0.108803261	-0.08869017	-0.084004248	-0.056166875	-0.29414325	-0.145391968	-0.072963445	-0.108803261	0.04895541	0.073433115	3.35E-09	Loam
10432	9645	9450	9189	13439	11861	10304	5050	0.10864	0.0929	0.089	0.08378	0.16878	0.13722	0.10608	0.001	0.115782833	0.099007964	0.094851548	0.089288345	0.179876902	0.146241903	0.113054519	0.001065748	0.1878204	0.281730599	8.92E-09	Sandy Loam
9781	9032	8600	8269	12758	10300	8229	5058	0.09562	0.08064	0.072	0.06538	0.15516	0.106	0.06458	0.00116	0.101883282	0.085922065	0.076716129	0.069662508	0.165323259	0.112943191	0.068810106	0.001235982	0.213487421	0.320231131	1.18E-08	Silt Loam
10055	9132	8999	7589	20873	12697	8841	5319	0.1011	0.08264	0.07998	0.05178	0.31746	0.15394	0.07682	0.1011	-0.108161354	-0.088412011	-0.085566222	-0.055396587	-0.33963307	-0.164691976	-0.082185511	-0.108161354	0.076202069	0.114303104	5.11E-09	Loam
12455	11951	11936	11982	17224	14654	12838	5801	0.1491	0.13902	0.13872	0.13964	0.24448	0.19308	0.15676	0.1491	-0.475899145	-0.443725681	-0.442768138	-0.445704605	-0.780334157	-0.616275029	-0.500348423	-0.475899145	0.034488316	0.051732474	1.16E-09	Silty Clay Loam
12017	11393	11101	10990	16484	13315	11420	5798	0.14034	0.12786	0.12202	0.1198	0.22968	0.1663	0.1284	0.14034	-0.447938873	-0.408105061	-0.38946488	-0.382379058	-0.733095342	-0.530798308	-0.40982864	-0.447938873	0.019187863	0.028781794	7.52E-10	Silty Clay Loam
10740	10002	10240	10115	20216	15140	11920	5183	0.1148	0.10004	0.1048	0.1023	0.30432	0.2028	0.1384	0.00366	0.122347839	0.106617403	0.111690362	0.109025993	0.324328349	0.216133639	0.147499486	0.003900637	0.333025617	0.499538426	1.24E-08	Loam
9819	8962	8728	7689	17409	11665	8429	5068	0.09638	0.07924	0.07456	0.1333	0.06858	0.00136	0.00136	0.00136	0.102716766	0.08444985	0.079462151	0.142064172	0.073088979	0.001449417	0.001449417	0.002825615	0.045911403	0.068867105	3.19E-09	Silt Loam
10340	9602	9481	9136	14532	12945	10129	5055	0.1068	0.09204	0.08962	0.08272	0.19064	0.1589	0.10258	0.0011	0.113821857	0.098091421	0.095512311	0.088158652	0.203174147	0.169347314	0.109324402	0.001172323	0.051544251	0.077316377	2.79E-09	Silt Loam
11565	11152	11703	14100	15953	17289	15110	5058	0.1313	0.12304	0.13406	0.182	0.21906	0.24578	0.2022	0.00116	0.139932677	0.1311296	0.14287414	0.193966087	0.233462697	0.261939477	0.215494191	0.001236267	0.061657738	0.092486607	1.85E-09	Silty Clay Loam
11531	11035	11183	11847	14352	15047	13010	5325	0.13062	0.1207	0.12366	0.20094	0.1602	0.0065	0.0065	0.0065	0.139207968	0.128635751	0.131790364	0.214151349	0.170732786	0.00692736	0.00692736	0.013504776	0.046787625	0.070181438	1.71E-09	Silt Loam
12719	12436	12514	13218	17537	17973	15801	5037	0.15438	0.14872	0.15028	0.16436	0.25074	0.25946	0.21602	0.00074	0.320748825	0.308989281	0.312230427	0.34148385	0.520951938	0.539069115	0.448815657	0.001537467	0.14043245	0.210648675	3.75E-09	Silty Clay Loam
11981	11331	10898	10815	15282	12813	10905	5742	0.13962	0.12662	0.11796	0.1163	0.20564	0.15626	0.1181	0.13962	-0.445640768	-0.404147215	-0.376506124	-0.371207716	-0.656364186	-0.498752517	-0.376952978	-0.445640768	0.004143646	0.00621547	1.68E-10	Silty Clay Loam
10708	9899	9646	8846	17278	11982	9295	5088	0.11416	0.11416	0.09292	0.07692	0.24556	0.13964	0.0859	0.11416	-0.364377239	-0.364377239	-0.296583156	-0.245514166	-0.783781314	-0.445704605	-0.274176637	-0.364377239	0.024750565	0.037125848	1.38E-09	Clay Loam
9961	9147	8954	8201	17556	12433	9164	5050	0.09922	0.08294	0.07908	0.06402	0.25112	0.14866	0.08328	0.001	0.10574349	0.088393117	0.08427933	0.06822917	0.26763057	0.158434057	0.088755471	0.001065748	0.363202236	0.544803354	1.78E-08	Sandy Loam
11595	10808	10559	10165	18096	13932	10705	5093	0.1319	0.11616	0.11118	0.1033	0.26192	0.17864	0.1141	0.00186	0.143814725	0.126652907	0.121223056	0.112631244	0.285579627	0.19477682	0.124406824	0.002028017	0.280634089	0.420951134	9.98E-09	Loam
10231	9450	10142	8601	15029	13692	10287	5064	0.10462	0.089	0.07202	0.20058	0.17384	0.10574	0.10574	0.00128	0.111472798	0.09482966	0.076737439	0.21371835	0.185226832	0.11266616	0.11266616	0.001363842	-0.046551304	-0.069826956	-1.72E-09	Loam
10408	9608	9448	8596	17684	12270	9361	5094	0.10816	0.10816	0.08896	0.07192	0.25368	0.1454	0.08722	0.10816	-0.345226368	-0.345226368	-0.283943581	-0.229555107	-0.809698826	-0.464089441	-0.278389828	-0.345226368	0.042601771	0.063902656	2.47E-09	Clay Loam
11073	10189	9767	8792	18602	12324	8768	5061	0.12146	0.10378	0.09534	0.07584	0.27204	0.14648	0.07536	0.00122	0.252352327	0.215619335	0.198083903	0.157569574	0.565206051	0.304335327	0.156572298	0.002534743	0.167266528	0.250899792	8.00E-09	Clay Loam
9755	8876	8394	7470	15686	10991	8100	5041	0.0951	0.07752	0.06788	0.21372	0.11982	0.062	0.062	0.00082	0.101352609	0.082616764	0.072342956	0.227771604	0.127697893	0.066076359	0.066076359	0.001703679	0.190726396	0.286089594	1.21E-08	Sandy Loam
11578	10865	10567	10468	15773	14331	11749	5304	0.13156	0.1173	0.11134	0.10936	0.21546	0.18662	0.13498	0.00608	-0.133062981	-0.11864007	-0.112611981	-0.110609361	-0.217921479	-0.188752003	-0.136522052	-0.00614946	0.05765855	0.086487825	2.40E-09	Clay Loam
11199	10448	10073	10018	16248	14445	11423	5309	0.12398	0.10896	0.10146	0.10036	0.22496	0.1889	0.12846	0.00618	-0.125396385	-0.110204792	-0.102619109	-0.101506543	-0.22753001	-0.19105805	-0.129927565	-0.006250602	0.06552866	0.09829299	2.94E-09	Clay Loam
10034	9181	9165	8404	19574	82670	9189	5039	0.10068	0.08362	0.0833	0.06808	0.29148	1.5534	0.08378	0.00078	0.107299481	0.089117825	0.088776786	0.072556105	0.310644148	1.655532521	0.089288345	0.000831283	0.044620019	0.066930029	2.77E-09	Silt Loam
9835	8985	8505	8084	13760	11041	8710	5069	0.0967	0.0797	0.0701	0.06168	0.1752	0.12082	0.0742	0.00138	0.103057805	0.084940094	0.074708916	0.06573532	0.186719002	0.128763641	0.079078481	0.001470732	0.037275217	0.055912826	2.47E-09	Sandy Loam
12032	11273	10614	10772	13068	11547	9628	5049	0.14064	0.12546	0.11228	0.11544	0.16136	0.13094	0.09256	0.00098	-0.150217905	-0.134004112	-0.119926524	-0.123301727	-0.172348984	-0.139857313	-0.098863547	-0.00104674	0.096308725	0.144463087	3.62E-09	Silty Clay Loam
11138	10367	9935	9630	16121	13156	10304	5315	0.12276	0.10734	0.0987	0.0926	0.22242	0.16312	0.10608	0.0063	-0.124162447	-0.108566284	-0.099827578	-0.09365789	-0.224960993	-0.164983532	-0.10729189	-0.006371973	0.033811578	0.050717367	1.64E-09	Clay Loam
10414	9688	9577	9277	15122	13768	10946	5051	0.10828	0.09376	0.09154	0.08554	0.20244	0.17536	0.11892	0.00102	0.115399164	0.099924507	0.097558547	0.091164061	0.21574997	0.186889522	0.12673872	0.001087063	0.082529793	0.123794689	4.24E-09	Sandy Loam
12726	11985	11744	11284	17255	12996	10869	6989	0.15452	0.1397	0.13488	0.12568	0.2451	0.15992	0.11738	0.15452	-0.165312486	-0.14945738	-0.144300726	-0.13445815	-0.262219068	-0.171089651	-0.125578434	-0.165312486	-0.018733354	-0.028100032	-7.06E-10	Loam
11808	15486	17019	11282	10669	11185	12716	5060	0.13616	0.20972	0.24038	0.12564	0.11338	0.1237	0.15432	0.0012	0.282893898	0.435726412	0.499427403	0.261036937	0.235564851	0.257006281	0.320624165	0.002493189	-0.004317443	-0.006476165	-1.24E-10	Clay Loam
9656	8522	7809	6791	13035	8876	6572	5071	0.09312	0.07044	0.05618	0.03582	0.1607	0.07752	0.03144	0.00142	0.099219527	0.075053947	0.059859891	0.038166274	0.171226139	0.082597699	0.033499377	0.001513013	0.314939978	0.472409967	2.07E-08	Sandy Loam
10551	9661	9397	8326	21411	13272	9601	5074	0.11102	0.09322	0.08794	0.06652	0.32822	0.16544	0.09202	0.11102	-0.112288326	-0.094284973	-0.088944653	-0.067279944	-0.331969683	-0.167330036	-0.093071264	-0.112288326	0.071121772	0.106682657	4.13E-09	Loam
10001	9157	8751	8355	12837	10350	8291	5072	0.10002	0.08314	0.07502	0.0671	0.15674	0.107	0.06582	0.00144	0.106596088	0.088606266	0.079952395	0.071511673	0.167045299	0.114035007	0.070147515	0.001534677	0.211494904	0.317242356	1.14E-08	Loam
10743	10048	9717	9536	14539	13328	11276	5038	0.11486	0.10096	0.09434	0.09072	0.19078	0.16656	0.12552	0.00076	0.122411784	0.107597891	0.100542641	0.096684634	0.203323352	0.177510942	0.133772655	0.000809968	0.20780893	0.311713396	8.98E-09	Sandy Loam
10302	9395	9041	8461	12136	9023	7548	5044	0.10604	0.0879	0.06922	0.14272	0.08046	0.05096	0.05096	0.00088	0.112985811	0.093657608	0.073754034	0.152068416	0.085730275	0.054297972	0.054297972	0.000937642	-0.147124155	-0.220686233	-7.56E-09	Silty Clay Loam
9839	8991	8745	7889	16059	11548	8486	5059	0.09678	0.07982	0.0749	0.05778	0.22118	0.13096	0.06972	0.00118	0.103143065	0.085067984	0.079824505	0.061578904	0.235722083	0.139570322	0.074303932	0.001257582	0.036458015	0.054687023	2.48E-09	Silt Loam
9890	9020	8850	7979	17271	12256	8778	5066	0.0978	0.0804	0.077	0.14512	0.07556	0.00132	0.00132	0.00132	0.104230128	0.085686117	0.082062575	0.15466131	0.080527898	0.001406787	0.001406787	0.002742508	0.047681566	0.071522349	3.16E-09	Silt Loam
11514	10937	10810	10774	13952	14292	12037	5384	0.13028	0.11874	0.1162	0.11548	0.17904	0.18584	0.14074	0.00768	0.138845614	0.126546885	0.123839886	0.123072548	0.190811473	0.198058558	0.149993335	0.008184943	0.055368024	0.083052036	2.23E-09	Silt Loam
10745	10071	9788	9931	14593	13093	10709	5095	0.1149	0.10142	0.09576	0.09862	0.19186	0.16186	0.11418	0.0019	-0.116212652	-0.102578652	-0.096853991	-0.099746664	-0.194051866	-0.163709137	-0.115484426	-0.001921706	0.037693798	0.056540698	1.82E-09	Clay Loam
11315	10718	10879	10647	16769	14415	11689	5300	0.1263	0.11436	0.11758	0.11294	0.23538	0.1883	0.13378	0.006	0.134603938	0.12187891	0.125310618	0.120365548	0.2508557	0.200680297	0.142575731	0.006394486	0.046651146	0.069976719	1.95E-09	Silt Loam
10370	9585	9079	8919	14858	12607	9486	5053	0.1074	0.0917	0.08158	0.07838	0.19716	0.15214	0.08972	0.1074	-0.10862697	-0.092747608	-0.082511994	-0.079275437	-0.199412415	-0.153878093	-0.090744988	-0.10862697	0.030806846	0.046210269	1.75E-09	Loam
9299	8630	8169	7808	10788	9721	8331	5040	0.08598	0.0726	0.06338	0.05616	0.11576	0.09442	0.06662	0.0008	-0.710308028	-0.599771607	-0.523602265	-0.463955557	-0.956330045	-0.780033542	-0.550368932	-0.006609054	0.160249516	0.240374274	1.03E-08	Clay Loam
11323	10740	10480	11191	15090	15213	12009	5057	0.12646	0.1148	0.1096	0.12382	0.2018	0.20426	0.14018	0.00114	0.262740616	0.238515125	0.227711304	0.257255599	0.419271361	0.4243824	0.291246083	0.00236853	0.148358129	0.222537194	5.38E-09	Silty Clay Loam
10009	10046	9752	10819	12747	11835	10846	5059	0.10018	0.10092	0.09504	0.11638	0.15494	0.1367	0.11692	0.00118	0.10674197	0.107530441	0.101265291	0.124003099	0.165088848	0.145654096	0.12457847	0.001257292	0.081812781	0.122719172	3.48E-09	Sandy Loam
10302	9675	9620	10150	13401	13934	12039	5045	0.10604	0.0935	0.0924	0.103	0.16802	0.17868	0.14078	0.0009	0.113011889	0.099647413	0.09847509	0.109772016	0.179066933	0.190427804	0.150035965	0.000959173	0.085132273	0.127698409	3.99E-09	Sandy Loam
10370	9585	9079	8919	14858	12607	9486	5053	0.1074	0.0917	0.08158	0.07838	0.19716	0.15214	0.08972	0.1074	-0.10862697	-0.092747608	-0.082511994	-0.079275437	-0.199412415	-0.153878093	-0.090744988	-0.10862697	0.030806846	0.046210269	1.75E-09	Loam
11383	10827	10988	10413	17582	14952	12261	5346	0.12766	0.11654	0.11976	0.10826	0.25164	0.19904	0.14522	0.00692	0.136053355	0.12420224	0.127633948	0.115377849	0.268184758	0.212126428	0.154767885	0.007374974	0.081503043	0.122254565	3.34E-09	Silt Loam
9771	8914	8790	8011	16205	10628	7921	5049	0.09542	0.07828	0.0758	0.06022	0.2241	0.11256	0.05842	0.00098	0.101693648	0.083426732	0.080783678	0.064179328	0.238834066	0.119960564	0.062260982	0.001044433	-0.005649008	-0.008473512	-3.98E-10	Silt Loam
10392	9509	9020	8284	14801	11658	9290	5096	0.10784	0.09018	0.0804	0.06568	0.19602	0.13316	0.0858	0.10784	-0.344204988	-0.287837591	-0.256621672	-0.209638201	-0.625658956	-0.425021664	-0.273857455	-0.344204988	0.057243655	0.085865483	3.44E-09	Silty Clay Loam
10388	9697	9241	8809	13609	11611	9407	5056	0.10776	0.09394	0.08482	0.07618	0.17218	0.13222	0.08814	0.00112	-0.111015438	-0.096777935	-0.087382419	-0.078481404	-0.177381572	-0.136214377	-0.090802717	-0.001153835	0.214113659	0.321170488	1.03E-08	Sandy Loam
10619	9898	9763	9664	14676	13633	11131	5052	0.11238	0.09796	0.09328	0.12262	0.12262	0.00104	0.00104	0.00104	0.11976873	0.104400647	0.099412948	0.130681986	0.130681986	0.001108378	0.001108378	0.002160764	0.070545804	0.105818706	3.44E-09	Silt Loam
9901	9051	8903	8248	16475	12485	9288	5052	0.09802	0.08102	0.07806	0.06496	0.2295	0.1497	0.08576	0.00104	0.104464592	0.086346881	0.083192268	0.069230972	0.244589104	0.159542435	0.091398525	0.001108378	0.332767059	0.499150589	1.67E-08	Silty Clay Loam
9656	8583	7939	6880	13035	9425	6813	5044	0.09312	0.07166	0.05878	0.0376	0.1607	0.0885	0.03626	0.00088	0.099219527	0.076353859	0.062630196	0.040062868	0.171226139	0.094296909	0.038635095	0.000937642	0.30906352	0.46359528	2.00E-08	Sandy Loam
9656	8575	7903	6882	13055	9484	6853	5074	0.09312	0.0715	0.05806	0.03764	0.1611	0.08968	0.03706	0.00148	0.099219527	0.076183378	0.061863034	0.040105488	0.17165234	0.095554201	0.039487497	0.001576943	0.30962532	0.46443798	2.00E-08	Sandy Loam
11504	10783	10529	10562	16937	15175	11898	5048	0.13008	0.11566	0.11058	0.11124	0.23874	0.2035	0.13796	0.00096	0.270261738	0.240301911	0.229747409	0.231118663	0.496020044	0.42280338	0.286633682	0.001994552	0.179236119	0.268854179	6.67E-09	Silty Clay Loam
10377	9641	9349	8762	15676	12005	9457	5052	0.10754	0.09282	0.08698	0.07524	0.21352	0.1401	0.08914	0.00104	-0.110788792	-0.0956241	-0.089607673	-0.077513007	-0.219970457	-0.144332432	-0.091832927	-0.001071418	0.282920043	0.424380064	1.31E-08	Sandy Loam
10004	9221	9082	8280	17192	11671	9038	5076	0.10008	0.08442	0.08164	0.0656	0.24384	0.13342	0.08076	0.00152	0.106660033	0.089970423	0.087007645	0.069913051	0.259871926	0.142192062	0.086069787	0.001619937	0.349874372	0.524811558	0.000000017	Clay Loam
9974	9070	8664	8149	14321	10805	8353	5048	0.09948	0.0814	0.07328	0.06298	0.18642	0.1161	0.06706	0.00096	0.106020584	0.086751865	0.078097994	0.067120792	0.198676692	0.123733311	0.071469043	0.001023118	0.012362138	0.018543207	8.26E-10	Silt Loam
10086	9259	9060	8231	16384	12323	9193	5037	0.10172	0.08518	0.0812	0.14646	0.08386	0.00074	0.00074	0.00074	0.108407859	0.090780391	0.086538716	0.156089412	0.089373604	0.000788653	0.000788653	0.001537467	0.055211203	0.082816804	3.43E-09	Silt Loam
10307	9554	9004	8746	12715	11544	9576	5067	0.10614	0.09108	0.08008	0.07492	0.1543	0.13088	0.09152	0.00134	0.113118464	0.097068303	0.085345078	0.07984582	0.164444874	0.139485063	0.097537232	0.001428102	0.184940124	0.277410186	9.34E-09	Sandy Loam
9778	9011	8676	8253	13774	10328	8059	5072	0.09556	0.08022	0.07352	0.06506	0.17548	0.10656	0.06118	0.00144	0.101819352	0.085474554	0.078335692	0.069321547	0.186974255	0.113539872	0.0651874	0.001534323	0.250646933	0.3759704	1.35E-08	Silt Loam
11284	10545	10242	10455	14859	13810	11183	5321	0.12568	0.1109	0.10484	0.1091	0.19718	0.1762	0.12366	0.00642	-0.127115806	-0.112166955	-0.106037723	-0.110346391	-0.199432643	-0.178212961	-0.125072729	-0.006493344	0.033644514	0.050466771	1.48E-09	Clay Loam
11522	10984	10581	10877	16092	14703	11908	5319	0.13044	0.11968	0.11162	0.11754	0.22184	0.19406	0.13816	0.00638	-0.131930186	-0.12104726	-0.11289518	-0.118882812	-0.224374366	-0.196276999	-0.139738381	-0.006452887	0.045249067	0.067873601	1.81E-09	Clay Loam
10544	9749	9265	9156	13615	13750	10963	5052	0.11088	0.09498	0.08312	0.1723	0.175	0.11926	0.11926	0.00104	0.118142839	0.101201361	0.088564509	0.18358596	0.186462815	0.127071744	0.127071744	0.001108122	0.004933309	0.007399963	1.85E-10	Silty Clay Loam
10932	10268	10325	10433	16305	14642	11789	5046	0.11864	0.10536	0.10866	0.2261	0.19284	0.13578	0.13578	0.00092	0.126411133	0.112261269	0.115777425	0.240909956	0.205471367	0.144673834	0.144673834	0.000980262	-0.053737034	-0.080605551	-1.70E-09	Silty Clay Loam
11005	10346	9846	9607	13678	12574	10926	5086	0.1201	0.10692	0.09692	0.09214	0.17356	0.15148	0.11852	0.00172	-0.380867946	-0.339070781	-0.307358212	-0.292199605	-0.550403336	-0.480381985	-0.37585736	-0.005454562	0.174833584	0.262250376	7.49E-09	Silty Clay Loam
10406	9469	9202	8067	19573	12676	8935	5065	0.10812	0.08938	0.08404	0.06134	0.29146	0.15352	0.0787	0.10812	-0.109355195	-0.090401104	-0.085000098	-0.062040766	-0.294789726	-0.155273858	-0.079599092	-0.109355195	0.051052817	0.076579226	3.18E-09	Loam
13035	12812	13354	14193	17955	19684	17484	5070	0.1607	0.15624	0.16708	0.18386	0.2591	0.29368	0.24968	0.0014	0.333879622	0.324613268	0.34713508	0.381998179	0.538321158	0.610166568	0.518749621	0.002908721	0.117021277	0.175531915	2.88E-09	Sandy Loam
11210	10695	9853	12059	19443	18207	14709	5055	0.1242	0.1139	0.14118	0.28886	0.26414	0.19418	0.19418	0.0011	0.132335323	0.121360655	0.150427544	0.307780849	0.281441645	0.206899139	0.206899139	0.001172052	-0.032828685	-0.049243028	-8.16E-10	Loam
9975	9167	8697	8025	15069	11507	9091	5067	0.0995	0.08334	0.07394	0.13014	0.08182	0.00134	0.00134	0.00134	0.106041899	0.088819416	0.078801387	0.138696409	0.087199479	0.001428102	0.001428102	0.002784062	0.062280907	0.09342136	3.99E-09	Sandy Loam
10339	9607	9256	9179	13118	12892	10944	5062	0.10678	0.09214	0.08512	0.08358	0.16236	0.15784	0.11888	0.00124	0.113800542	0.098197996	0.090716447	0.089075195	0.173034801	0.168217621	0.12669609	0.001321527	0.176660537	0.264990806	8.51E-09	Loam
12889	12141	11571	11180	16242	12257	10388	6959	0.15778	0.14282	0.13142	0.1236	0.22484	0.14514	0.10776	0.15778	-0.168800182	-0.152795297	-0.140599061	-0.132232872	-0.240544004	-0.155277338	-0.115286523	-0.168800182	-0.036721068	-0.055081602	-1.40E-09	Loam
10824	10162	9960	9967	14988	13649	10965	5076	0.11648	0.10324	0.0992	0.09934	0.19976	0.17298	0.1193	0.00152	0.124138295	0.110027795	0.105722175	0.105871379	0.212893766	0.184353042	0.127143704	0.00315804	0.155911247	0.23386687	6.66E-09	Loam
10492	9823	9861	9628	16236	13043	10343	5063	0.10984	0.09646	0.09722	0.09256	0.22472	0.16086	0.10686	0.00126	0.11706173	0.102802026	0.103611994	0.09864561	0.23949483	0.17143618	0.113885802	0.001342842	0.255490257	0.383235385	1.08E-08	Silt Loam
12179	11633	11389	11444	15848	13974	12434	5758	0.14358	0.13266	0.12778	0.12888	0.21696	0.17948	0.14868	0.01516	-0.455329056	-0.420698932	-0.405223198	-0.408711581	-0.688035883	-0.569177176	-0.471502466	-0.048076254	0.161365968	0.242048952	5.22E-09	Silty Clay Loam
10416	9844	10243	10029	16814	12779	10011	5049	0.10832	0.09688	0.10486	0.10022	0.10022	0.00098	0.00098	0.00098	0.115441794	0.10324964	0.111754307	0.106809237	0.106809237	0.001044433	0.001044433	0.002036105	-0.000898204	-0.001347305	-4.55E-11	Silt Loam
10052	9241	8809	8255	14596	10223	7984	5054	0.10104	0.08482	0.0651	0.19192	0.10446	0.05968	0.05968	0.00108	0.107658302	0.090375862	0.069364167	0.204491105	0.111302318	0.063589147	0.063589147	0.001150742	-0.176195657	-0.264293485	-7.93E-09	Silty Clay Loam
11716	11098	11075	11370	16335	15072	12994	5085	0.13432	0.12196	0.1215	0.1274	0.2267	0.20144	0.15988	0.0017	-0.135854512	-0.123353307	-0.122888052	-0.128855456	-0.229289889	-0.203741311	-0.161706517	-0.001719421	0.066655722	0.099983582	2.48E-09	Clay Loam
9602	8700	8477	7333	16828	10633	7702	5050	0.09204	0.074	0.06954	0.11266	0.05404	0.001	0.001	0.001	0.098091421	0.078865332	0.074112097	0.120067139	0.057593007	0.001065748	0.001065748	0.002077658	0.024542734	0.0368141	1.88E-09	Silt Loam
10181	9333	9054	8475	15490	12170	9226	5042	0.10362	0.08666	0.08108	0.1434	0.08452	0.00084	0.00084	0.00084	0.11043278	0.092357698	0.086410826	0.152828224	0.090076998	0.000895228	0.000895228	0.001745233	0.042426982	0.063640472	2.57E-09	Silt Loam
10439	9721	9087	9569	12526	12539	10006	5055	0.10878	0.09442	0.08174	0.09138	0.15052	0.15078	0.10012	0.10878	-0.110022735	-0.095498682	-0.082673822	-0.092423952	-0.152239585	-0.152502556	-0.101263801	-0.110022735	0.022324393	0.03348659	1.17E-09	Loam
10376	9667	9553	9103	15374	13277	10492	5042	0.10752	0.09334	0.09106	0.08206	0.20748	0.16554	0.10984	0.00084	0.114589196	0.099476893	0.097046988	0.087455259	0.221121339	0.176423879	0.11706173	0.000895228	0.07088543	0.106328145	3.76E-09	Sandy Loam
10114	9375	9283	8866	15869	12255	9357	5060	0.10228	0.0875	0.08566	0.1451	0.08714	0.0012	0.0012	0.0012	0.109004678	0.093252926	0.09129195	0.154639995	0.092869257	0.001278897	0.001278897	0.002493189	0.026943972	0.040415958	1.58E-09	Silt Loam
9825	8887	8433	7675	14468	10719	7981	5053	0.0965	0.07774	0.06866	0.0535	0.18936	0.11438	0.05962	0.00106	0.102844656	0.082851228	0.073174239	0.057017503	0.20180999	0.121900225	0.06353988	0.001129693	0.019545222	0.029317833	1.41E-09	Sandy Loam
10963	10286	10164	10037	14347	13059	10915	5366	0.11926	0.10572	0.10328	0.10074	0.18694	0.16118	0.1183	0.00732	0.127101074	0.11267085	0.110070425	0.107363426	0.19923088	0.171777219	0.126077956	0.007801273	0.041905307	0.062857961	1.95E-09	Silt Loam
12342	11425	11196	10302	18904	12426	9944	6919	0.14684	0.1285	0.12392	0.10604	0.27808	0.14852	0.09888	0.14684	-0.157096075	-0.137475113	-0.132575222	-0.113446389	-0.297502564	-0.158893415	-0.105786297	-0.157096075	-0.017682505	-0.026523758	-7.65E-10	Loam
9906	9088	8593	8093	14757	12053	9225	5064	0.09812	0.08176	0.07186	0.06186	0.19514	0.14106	0.0845	0.00128	0.104571167	0.087135534	0.076584632	0.065927154	0.207970012	0.150334375	0.090055683	0.001364157	0.065365516	0.098048273	4.17E-09	Sandy Loam
11785	11199	11292	11298	18613	15364	12741	5189	0.1357	0.12398	0.12584	0.12596	0.27226	0.20728	0.15482	0.00378	0.492969562	0.450393267	0.457150255	0.45758619	0.989063323	0.753004648	0.562428501	0.013731945	0.244558858	0.366838287	7.77E-09	Silt Loam
10732	9984	10060	10349	15880	13137	10701	5040	0.11464	0.09968	0.1012	0.10698	0.2176	0.16274	0.11402	0.0008	0.12217732	0.106233734	0.10785367	0.114013692	0.231906706	0.173439785	0.121516556	0.000852598	0.210873461	0.316310191	8.43E-09	Sandy Loam
11584	10895	10496	10337	15478	13614	10995	5341	0.13168	0.1179	0.10992	0.10674	0.20956	0.17228	0.1199	0.00682	-0.133184352	-0.119246925	-0.111175759	-0.10795943	-0.211954076	-0.174248178	-0.121269773	-0.006897914	0.030845678	0.046268517	1.33E-09	Clay Loam
11831	11136	10786	10268	18804	12976	10709	5743	0.13662	0.12272	0.11572	0.10536	0.27608	0.15952	0.11418	0.01486	-0.433257109	-0.389176639	-0.366977841	-0.33412362	-0.875520587	-0.50587889	-0.362094105	-0.047124877	0.29361585	0.440423775	9.93E-09	Silty Clay Loam
9687	8784	8310	7530	15446	9795	7300	5062	0.09374	0.07568	0.0662	0.0506	0.20892	0.0959	0.046	0.00124	0.099903192	0.080655788	0.0705525	0.053926835	0.222656015	0.102205207	0.049024396	0.001321527	-0.015509103	-0.023263655	-1.19E-09	Sandy Loam
11082	10342	9946	9998	14826	13616	10867	5327	0.12164	0.10684	0.09892	0.09996	0.19652	0.17232	0.11734	0.00654	-0.123029652	-0.108060572	-0.100050092	-0.101101973	-0.198765103	-0.174288635	-0.118680527	-0.006614715	0.041648694	0.062473041	1.93E-09	Clay Loam
11539	10692	10252	9889	18769	13213	10182	5065	0.13078	0.11384	0.10504	0.09778	0.27538	0.16426	0.10364	0.0013	0.142593554	0.124123338	0.114528421	0.106612614	0.300255489	0.179097853	0.113001957	0.001417431	0.309861121	0.464791681	1.12E-08	Silt Loam
10489	9650	9339	8688	15945	10279	8044	5316	0.10978	0.093	0.08678	0.07376	0.2189	0.10558	0.06088	0.10978	-0.11744761	-0.099495607	-0.09284117	-0.078911785	-0.234189123	-0.11295426	-0.065132178	-0.11744761	-0.038489123	-0.057733684	-2.39E-09	Loam
11345	10256	11034	11345	14789	14367	11567	5087	0.1269	0.10512	0.12068	0.1269	0.19578	0.18734	0.13134	0.00174	0.250611085	0.207598402	0.23832739	0.250611085	0.386640175	0.369972267	0.259379511	0.003436275	0.131782352	0.197673529	0.000000005	Clay Loam
10545	9869	9675	9488	13952	13795	11377	5064	0.1109	0.09738	0.0935	0.1759	0.12754	0.00128	0.00128	0.00128	0.118191423	0.103782514	0.099647413	0.187465025	0.135925465	0.001364157	0.001364157	0.002659402	0.090534388	0.135801582	4.43E-09	Silt Loam
11631	11029	11254	11380	18613	16634	13560	5041	0.13262	0.12058	0.12508	0.1276	0.27226	0.23268	0.1712	0.00082	0.144599764	0.131472173	0.136378664	0.1391263	0.296853655	0.253698334	0.186664753	0.000894072	0.24115627	0.361734405	7.74E-09	Loam
11350	10817	10787	11197	13944	14578	12784	5305	0.127	0.11634	0.11574	0.12394	0.17888	0.19156	0.15568	0.0061	0.135349961	0.123989091	0.123349642	0.132088773	0.190640954	0.204154635	0.165915606	0.006501061	0.06617739	0.099266086	2.56E-09	Silt Loam
10195	9316	9016	8184	17229	12420	9060	5056	0.1039	0.08632	0.08032	0.06368	0.24458	0.1484	0.0812	0.00112	-0.329493585	-0.27374289	-0.254715349	-0.201945635	-0.775625996	-0.470614514	-0.257506055	-0.003551808	0.355920198	0.533880297	1.72E-08	Clay Loam
11373	10646	10322	9701	19593	14522	10937	5088	0.12746	0.11292	0.10644	0.09402	0.29186	0.19044	0.11874	0.00176	0.463035375	0.410214613	0.386674135	0.341554887	1.060266001	0.69182847	0.431357449	0.00639371	0.337680071	0.506520107	1.22E-08	Silty Clay Loam
12088	11620	11254	11962	15778	16131	13444	5065	0.14176	0.1324	0.12508	0.13924	0.21556	0.22262	0.16888	0.0013	0.294528782	0.275081904	0.259873448	0.289293084	0.447859934	0.462528199	0.350874864	0.002700955	0.148399957	0.222599936	4.65E-09	Clay Loam
10344	9558	9455	9167	14123	12790	9945	5062	0.10688	0.09116	0.0891	0.08334	0.18246	0.1558	0.0989	0.00124	0.113907117	0.097153563	0.094958123	0.088819416	0.194456331	0.166043496	0.10540245	0.001321527	0.040707409	0.061061113	2.23E-09	Silt Loam
10873	10295	10586	10531	16587	14077	11391	5050	0.11746	0.1059	0.11172	0.18154	0.12782	0.001	0.001	0.001	0.125182728	0.112862684	0.119065336	0.193475843	0.136223875	0.001065748	0.001065748	0.002077658	0.039229997	0.058844996	1.74E-09	Silt Loam
9899	9048	8642	8073	14735	11403	8815	5057	0.09798	0.08096	0.07284	0.06146	0.1947	0.12806	0.0763	0.00114	0.104421962	0.086282936	0.077629065	0.065500855	0.207501083	0.136479654	0.081316552	0.001214952	0.292090495	0.438135742	1.55E-08	Sandy Loam
10954	10255	10087	9718	15098	13060	10490	5372	0.11908	0.1051	0.10174	0.09436	0.20196	0.1612	0.1098	0.00744	0.126909239	0.112010086	0.108429174	0.100563956	0.215238411	0.171798534	0.117019101	0.007929163	0.038202692	0.057304038	1.85E-09	Silt Loam
11836	11220	11220	11249	17156	14585	12451	5183	0.13672	0.1244	0.1244	0.12498	0.24312	0.1917	0.14902	0.00366	0.496675007	0.451919038	0.451919038	0.454026056	0.883203831	0.696405785	0.541358321	0.01329601	0.207956346	0.311934519	6.82E-09	Silt Loam
9924	9089	9011	8181	19071	11525	8436	5046	0.09848	0.08178	0.08022	0.1305	0.06872	0.00092	0.00092	0.00092	0.104954836	0.087156849	0.085494283	0.139080079	0.073238184	0.000980488	0.000980488	0.001911445	0.01534573	0.023018595	1.02E-09	Silt Loam
11916	11413	11429	11835	16645	15738	13627	5103	0.13832	0.12826	0.12858	0.1367	0.2329	0.21476	0.17254	0.00206	-0.139900209	-0.129725281	-0.130048936	-0.138261702	-0.235560719	-0.217213482	-0.174511149	-0.002083534	0.070379389	0.105569083	2.43E-09	Clay Loam
10070	9326	9106	8384	15956	11859	8823	5058	0.1014	0.08652	0.08212	0.06768	0.21912	0.13718	0.07646	0.00116	0.10806682	0.092208493	0.087519203	0.072129806	0.233526642	0.146199273	0.081487071	0.001236267	0.025512873	0.038269309	1.59E-09	Silt Loam
11489	10851	10771	10947	16021	15368	12301	5058	0.12978	0.11702	0.11542	0.11894	0.22042	0.20736	0.14602	0.00116	0.26963844	0.243127526	0.239803273	0.247116629	0.457957351	0.430823139	0.303379605	0.002410083	0.16800304	0.25200456	6.06E-09	Clay Loam
9940	9143	8925	8269	15142	12246	9265	5059	0.0988	0.08286	0.0785	0.06538	0.20284	0.14492	0.0853	0.00118	0.105295876	0.088307857	0.083661197	0.069678586	0.216176269	0.154448161	0.090908281	0.001257582	0.056803924	0.085205886	3.56E-09	Sandy Loam
10239	9456	9685	8890	18603	12746	9432	5041	0.10478	0.08912	0.0778	0.27206	0.15492	0.08864	0.00082	0.00082	0.111669047	0.094979438	0.082915173	0.289947327	0.165105638	0.094467879	0.000873913	0.000873913	-0.186832116	-0.280248174	-6.53E-09	Clay Loam
10167	9417	9170	8553	14391	11676	9221	5066	0.10334	0.08834	0.0834	0.07106	0.18782	0.13352	0.08442	0.00132	0.11013437	0.094148154	0.088883361	0.075732034	0.200168738	0.142298637	0.089970423	0.001406787	0.254445607	0.38166841	1.26E-08	Silt Loam
10408	9629	9312	9848	14207	12237	10547	5063	0.10816	0.09258	0.08624	0.09696	0.18414	0.14474	0.11094	0.00126	0.115271274	0.098666925	0.091910084	0.1033349	0.196246787	0.154256326	0.118234053	0.001342842	0.034273106	0.051409659	1.75E-09	Sandy Loam
9764	8957	8545	8070	13400	10268	8251	5051	0.09528	0.07914	0.0709	0.0614	0.168	0.10536	0.06502	0.00102	0.101521011	0.084323812	0.075544077	0.06542181	0.179004302	0.112261269	0.069278927	0.001086812	0.248253377	0.372380065	1.38E-08	Silt Loam
10105	9308	8989	8151	15743	11952	9075	5035	0.1021	0.08616	0.07978	0.06302	0.21486	0.13904	0.0815	0.0007	0.108812843	0.091824824	0.085025354	0.067163422	0.228986557	0.148181564	0.08685844	0.000746023	0.053639847	0.08045977	3.36E-09	Silt Loam
9698	8795	8473	7512	15910	10570	7961	5049	0.09396	0.0759	0.06946	0.1114	0.05922	0.00098	0.00098	0.00098	0.100137657	0.080890253	0.074026837	0.118724297	0.06311358	0.001044433	0.001044433	0.002036105	0.02901829	0.043527435	2.13E-09	Silt Loam
10701	9933	9407	9089	13419	11227	9225	5819	0.11402	0.09866	0.08814	0.08178	0.16838	0.12454	0.0845	0.01638	0.121516556	0.105146671	0.093935005	0.087156849	0.179450602	0.132728222	0.090055683	0.034032036	0.105237251	0.157855877	5.27E-09	Loam
10424	9551	9367	8328	20020	13274	9958	5115	0.10848	0.09102	0.08734	0.06656	0.3004	0.16548	0.09916	0.0023	-0.344017941	-0.288647797	-0.276977572	-0.211078855	-0.952645553	-0.524779581	-0.314461828	-0.007293891	0.412445322	0.618667984	1.84E-08	Silty Clay Loam
10016	9148	8858	8000	18548	12794	9266	5061	0.10032	0.08296	0.07716	0.06	0.27096	0.15588	0.08532	0.00122	0.106915812	0.088414432	0.082233095	0.063944864	0.288775004	0.166128756	0.090929596	0.002534743	0.230547273	0.34582091	1.28E-08	Loam
9283	8630	8162	7871	10303	9240	8034	5053	0.08566	0.0726	0.06324	0.05742	0.10606	0.0848	0.06068	0.00106	-0.707664406	-0.599771607	-0.522445681	-0.474364817	-0.876195271	-0.700559674	-0.50129671	-0.008756996	0.133817542	0.200726312	8.69E-09	Clay Loam
12842	12110	11839	11571	16931	13189	11160	6968	0.15684	0.1422	0.13678	0.13142	0.23862	0.16378	0.1232	0.15684	-0.167794527	-0.152131993	-0.146333432	-0.140599061	-0.255286471	-0.175219253	-0.131804934	-0.167794527	-0.018081035	-0.027121552	-6.57E-10	Loam
12984	12317	11676	11525	13598	10825	9911	6267	0.15968	0.14634	0.13352	0.1305	0.17196	0.1165	0.09822	0.02534	0.369012862	0.338184758	0.30855835	0.301579274	0.397391356	0.269225942	0.226981734	0.058559531	0.082514031	0.123771046	2.69E-09	Silt Loam
10305	9623	10631	9198	15359	13596	10767	5057	0.1061	0.09246	0.08396	0.20718	0.17192	0.11534	0.11534	0.00114	0.113049741	0.098516296	0.089459531	0.220750662	0.183181069	0.122894977	0.122894977	0.001214672	-0.060887584	-0.091331376	-2.19E-09	Loam
12808	12092	11469	10920	17248	13245	10677	7302	0.15616	0.14184	0.12938	0.1184	0.24496	0.1649	0.11354	0.04604	0.166427165	0.151165658	0.137886441	0.126184531	0.261065564	0.1757418	0.121004997	0.049067025	0.224652087	0.336978131	6.95E-09	Sandy Loam
11210	14550	17996	9769	10128	10493	11109	5049	0.1242	0.191	0.25992	0.09538	0.10256	0.10986	0.12218	0.00098	0.258045109	0.396832656	0.540024838	0.198167009	0.213084593	0.228251495	0.253848241	0.002036105	0.035731912	0.053597868	1.21E-09	Clay Loam
10774	10070	10106	10012	15154	13915	11310	5083	0.11548	0.1014	0.10212	0.10024	0.20308	0.1783	0.1262	0.00166	0.123072548	0.10806682	0.108834158	0.106830552	0.216432049	0.19002282	0.134497363	0.001769141	0.204323293	0.30648494	8.42E-09	Loam
11340	10518	10039	9310	18124	13688	10091	5060	0.1268	0.11036	0.10078	0.0862	0.26248	0.17376	0.10182	0.0012	0.26344702	0.229290324	0.209386362	0.17909411	0.545343642	0.361013834	0.211547126	0.002493189	-0.139444235	-0.209166352	1.24E-08	Sandy Loam
10148	9488	9383	9034	15920	12137	9220	5036	0.10296	0.08976	0.08766	0.14274	0.0844	0.00072	0.00072	0.00072	0.109729386	0.095661516	0.093423446	0.152124831	0.089949108	0.000767338	0.000767338	0.001495914	0.010189547	0.015284321	5.88E-10	Silt Loam
10844	10079	9559	9130	15286	11764	9487	5808	0.11688	0.10158	0.09118	0.0826	0.20572	0.13528	0.08974	0.01616	0.124564594	0.108258654	0.097174878	0.088030762	0.219245623	0.144174353	0.095640201	0.017222483	0.252129751	0.378194626	1.09E-08	Loam
11001	10057	9826	8484	22393	13572	9050	5047	0.12002	0.10114	0.09652	0.06968	0.34786	0.17144	0.081	0.00094	0.2493605	0.210134319	0.200535539	0.144771202	0.722734072	0.356193668	0.168290289	0.001952998	0.450464747	0.675697121	1.82E-08	Silty Clay Loam
10622	9914	9729	9261	16826	13895	10919	5045	0.11244	0.09828	0.09458	0.08522	0.23652	0.1779	0.11838	0.0009	0.119832675	0.104741687	0.10079842	0.090823021	0.252070653	0.189596521	0.126163216	0.000959173	0.082160555	0.123240833	4.14E-09	Sandy Loam
10496	9782	9442	9445	13796	13244	10594	5077	0.10992	0.09564	0.08884	0.0889	0.17592	0.16488	0.11188	0.00154	-0.111175759	-0.09673262	-0.089854935	-0.08991562	-0.177929763	-0.166763638	-0.113158151	-0.001557593	0.057338191	0.086007286	2.93E-09	Clay Loam
9913	9128	8635	8233	13715	10988	8727	5053	0.09826	0.08256	0.0727	0.1743	0.11976	0.07454	0.07454	0.00106	0.104720372	0.087988132	0.07747986	0.185759829	0.127633948	0.079440836	0.079440836	0.002202317	0.143332813	0.21499922	8.34E-09	Sandy Loam
10012	9310	8896	8641	13575	11341	9168	5043	0.10024	0.0862	0.07792	0.07282	0.1715	0.12682	0.08336	0.00086	0.231649858	0.199204087	0.180069402	0.168283546	0.396328318	0.293074969	0.192640983	0.001987419	0.222092186	0.333138279	1.13E-08	Loam
10598	9807	9600	9379	13893	10668	8934	5318	0.11196	0.09614	0.092	0.08758	0.17786	0.11336	0.07868	0.11196	-0.119779873	-0.102854921	-0.098425762	-0.093697046	-0.190282674	-0.121277656	-0.084175423	-0.119779873	-0.024299678	-0.036449517	-1.35E-09	Loam
10586	9832	9492	9035	14966	12299	10118	5119	0.11172	0.09664	0.08984	0.0807	0.19932	0.14598	0.10236	0.00238	-0.354292813	-0.30647026	-0.284905714	-0.255920426	-0.632094912	-0.462940073	-0.324609849	-0.007547591	0.247114704	0.370672055	1.12E-08	Silty Clay Loam
10103	9252	8893	8093	15267	11936	8983	5063	0.10206	0.08504	0.07786	0.06186	0.20534	0.13872	0.07966	0.00126	0.108770213	0.090631187	0.082979118	0.065927154	0.218840639	0.147840525	0.084897464	0.001342842	0.052119934	0.078179902	3.31E-09	Silt Loam
10450	9727	9352	9069	14140	13636	10884	5066	0.109	0.09454	0.08704	0.1828	0.17272	0.11768	0.11768	0.00132	0.116166502	0.10075579	0.092762682	0.194818685	0.184075948	0.125417193	0.125417193	0.002742508	0.201145122	0.301717683	9.49E-09	Sandy Loam
11105	10447	10094	10506	15412	15060	11482	5053	0.1221	0.10894	0.10188	0.11012	0.20824	0.2012	0.12964	0.00106	0.253682028	0.22634005	0.211671785	0.228791686	0.432651478	0.418024767	0.269347568	0.002202317	0.189289297	0.283933946	7.25E-09	Silty Clay Loam
9914	9055	8564	8132	13752	11197	8840	5061	0.09828	0.0811	0.07128	0.06264	0.17504	0.12394	0.0768	0.00122	0.104741687	0.086432141	0.075966498	0.066758438	0.186548482	0.132088773	0.081849426	0.002534743	0.158570024	0.237855036	9.30E-09	Loam
12206	11610	11885	12131	18249	17834	15072	5059	0.14412	0.1322	0.1377	0.14262	0.26498	0.25668	0.20144	0.00118	0.157138576	0.144141825	0.150138648	0.155503079	0.288916041	0.27986629	0.219636378	0.001286591	0.201382488	0.302073733	5.95E-09	Loam
10072	9230	8796	8620	14237	11376	9137	5068	0.10144	0.0846	0.07592	0.0724	0.18474	0.12752	0.08274	0.00136	0.10810945	0.090162258	0.080911568	0.077160136	0.196886235	0.13590415	0.088179967	0.001449417	0.029115278	0.043672918	1.78E-09	Sandy Loam
9981	9158	8853	8207	14858	11382	8612	5055	0.09962	0.08316	0.07706	0.06414	0.19716	0.12764	0.07224	0.0011	0.106169789	0.088627581	0.08212652	0.068357059	0.210122822	0.13603204	0.076989616	0.001172323	0.02407991	0.036119864	1.56E-09	Silt Loam
9930	9068	8436	7903	12402	10144	8386	5152	0.0986	0.08136	0.06872	0.05806	0.14804	0.10288	0.06772	0.0986	-0.314712647	-0.259685811	-0.219341309	-0.185316595	-0.472515824	-0.328373602	-0.216149497	-0.314712647	0.029651912	0.044477869	2.01E-09	Silty Clay Loam
9661	8796	8612	7542	18473	11173	8038	5054	0.09322	0.07592	0.07224	0.05084	0.26946	0.12346	0.06076	0.00108	0.099349003	0.080911568	0.076989616	0.054182615	0.287176383	0.131577215	0.064754832	0.001151008	0.031835687	0.04775353	2.33E-09	Silt Loam
10056	9205	8765	8445	15128	11350	8949	5066	0.10112	0.0841	0.0753	0.0689	0.20256	0.127	0.07898	0.00132	0.10776841	0.089629384	0.080250804	0.073430018	0.21587786	0.135349961	0.084172756	0.001406787	0.028975509	0.043463263	1.81E-09	Sandy Loam
10197	9475	9015	9130	10948	11048	9877	5062	0.10394	0.0895	0.0803	0.0826	0.11896	0.12096	0.09754	0.00124	-0.107080036	-0.092203802	-0.08272587	-0.085095353	-0.122553791	-0.124614211	-0.100486691	-0.001277461	0.090546867	0.135820301	4.80E-09	Loam
10490	9738	9309	9066	13884	12149	10213	5086	0.1098	0.09476	0.08618	0.08132	0.17768	0.14298	0.10426	0.1098	-0.350460939	-0.302456089	-0.275070344	-0.259558138	-0.567121127	-0.456365256	-0.332778302	-0.350460939	0.059494787	0.089242181	3.18E-09	Silty Clay Loam
9753	8868	8348	7792	12968	9974	8000	5067	0.09506	0.07736	0.06696	0.05584	0.15936	0.09948	0.06	0.00134	0.101309979	0.082446244	0.071362468	0.059511353	0.169837558	0.106020584	0.063944864	0.001428102	0.013171226	0.019756839	9.41E-10	Sandy Loam
11310	10715	10363	10949	14343	14642	11513	5071	0.1262	0.1143	0.10726	0.11898	0.18686	0.19284	0.13026	0.00142	0.262200425	0.237476296	0.222849585	0.247199735	0.388231153	0.400655547	0.270635716	0.002950274	0.13419263	0.201288945	5.04E-09	Silty Clay Loam
12583	11776	11251	10893	15704	11971	9962	6887	0.15166	0.13552	0.12502	0.11786	0.21408	0.13942	0.09924	0.15166	-0.162252729	-0.144985427	-0.133752052	-0.12609196	-0.229032469	-0.149157823	-0.106171442	-0.162252729	-0.044641573	-0.066962359	-1.82E-09	Loam
11033	10427	10511	12248	13450	11237	9229	5059	0.12066	0.10854	0.14496	0.169	0.12474	0.08458	0.08458	0.00118	0.128563447	0.115649565	0.154455141	0.180069804	0.132910694	0.090120142	0.090120142	0.001257292	-0.089642322	-0.134463483	-3.51E-09	Loam
9326	8685	8268	7951	10942	9842	8374	5034	0.08652	0.0737	0.06536	0.05902	0.11884	0.09684	0.06748	0.00068	-0.714769139	-0.608859056	-0.539959673	-0.487582924	-0.981774901	-0.800025929	-0.557473665	-0.005617695	0.158312603	0.237468904	9.90E-09	Clay Loam
12412	11534	11096	10372	17741	11991	9816	6900	0.14824	0.13068	0.12192	0.10744	0.25482	0.13982	0.09632	0.14824	-0.158593858	-0.139807376	-0.130435532	-0.114944173	-0.272617964	-0.149585761	-0.103047494	-0.158593858	-0.027541114	-0.04131167	-1.18E-09	Loam
10129	9229	8712	8055	12953	9349	7314	5289	0.10258	0.08458	0.07424	0.0611	0.15906	0.08698	0.04628	0.10258	-0.109744725	-0.09048751	-0.079425311	-0.065367544	-0.170169584	-0.093055139	-0.049512438	-0.109744725	-0.048213937	-0.072320906	-3.41E-09	Loam
10150	9295	9119	8728	15396	12027	9603	5064	0.103	0.0859	0.08238	0.07456	0.20792	0.14054	0.09206	0.00128	0.109772016	0.09154773	0.087796298	0.079462151	0.221590268	0.149780186	0.098112736	0.001364157	0.27640524	0.414607859	1.34E-08	Sandy Loam
11221	10533	10581	10347	18305	15192	12228	5062	0.12442	0.11066	0.11162	0.10694	0.2661	0.20384	0.14456	0.12442	-0.125841411	-0.111924213	-0.11289518	-0.108161715	-0.269140006	-0.206168729	-0.146211497	-0.125841411	0.083322259	0.124983389	3.53E-09	Loam
10298	9497	9084	8724	14342	13324	10467	5061	0.10596	0.08994	0.08168	0.07448	0.18684	0.16648	0.10934	0.00122	0.112926629	0.095853351	0.087050274	0.079376891	0.199124306	0.177425682	0.116528857	0.001300212	0.090823824	0.136235736	5.03E-09	Sandy Loam
10101	9257	9229	8776	17534	12753	9844	5060	0.10202	0.08514	0.08458	0.25068	0.15506	0.09688	0.09688	0.0012	0.108727583	0.090737762	0.090140943	0.267161641	0.165254843	0.10324964	0.10324964	0.002493189	0.184727577	0.277091365	9.60E-09	Sandy Loam
10423	9677	9209	9305	15433	13143	9913	5032	0.10846	0.09354	0.08418	0.0861	0.20866	0.16286	0.09826	0.10846	-0.109699079	-0.094608629	-0.085141697	-0.087083632	-0.211043794	-0.164720561	-0.099382552	-0.109699079	0.031637007	0.04745551	1.70E-09	Loam
9955	9083	8800	8119	15633	11126	8330	5051	0.0991	0.08166	0.076	0.06238	0.21266	0.12252	0.0666	0.00102	0.1056156	0.087028959	0.080996827	0.066481343	0.226641912	0.130575412	0.070978799	0.001087063	0.012827528	0.019241291	8.59E-10	Silt Loam
12039	11267	10640	10642	13284	11910	9965	5029	0.14078	0.12534	0.1128	0.11284	0.16568	0.1382	0.0993	0.00058	-0.150367439	-0.13387594	-0.120481937	-0.120524661	-0.176963186	-0.147611735	-0.106062556	-0.000619499	0.110423807	0.16563571	4.15E-09	Silty Clay Loam
12320	11918	12071	12869	16194	16181	14425	5084	0.1464	0.13836	0.14142	0.15738	0.22388	0.22362	0.1885	0.00168	-0.148072517	-0.139940666	-0.143035624	-0.159177956	-0.226437672	-0.226174702	-0.19065348	-0.001699193	0.057008866	0.0855133	1.76E-09	Clay Loam
10486	9707	9511	8964	15767	11559	9018	5344	0.10972	0.09414	0.09022	0.07928	0.21534	0.13118	0.08036	0.10972	-0.11738342	-0.100715231	-0.096521438	-0.084817331	-0.230380474	-0.140342299	-0.085972763	-0.11738342	0.003003003	0.004504505	1.72E-10	Loam
11522	11052	11086	11601	14474	15091	13034	5315	0.13044	0.12104	0.12172	0.20182	0.16068	0.0063	0.0063	0.0063	0.139016134	0.128998105	0.129722813	0.215089207	0.171244345	0.006714211	0.006714211	0.013089245	0.058169271	0.087253907	2.14E-09	Silt Loam
10917	10298	10220	10323	15550	13942	11716	5045	0.11834	0.10596	0.1044	0.10646	0.211	0.17884	0.13432	0.0009	0.335629714	0.300518206	0.296093815	0.30193628	0.598427156	0.507216647	0.380951353	0.002552533	0.202025277	0.303037916	7.91E-09	Sandy Loam
10510	9788	9490	9267	15047	13380	10779	5052	0.1102	0.09576	0.0898	0.08534	0.20094	0.1676	0.11558	0.00104	0.1174454	0.102056002	0.095704146	0.090950911	0.214151349	0.178619319	0.123179122	0.001108378	0.075426519	0.113139779	3.87E-09	Sandy Loam
12377	11520	11341	10500	18053	12375	10023	6937	0.14754	0.1304	0.12682	0.11	0.26106	0.1475	0.10046	0.14754	-0.157844967	-0.139507819	-0.135677773	-0.117682976	-0.279293798	-0.157802173	-0.107476653	-0.157844967	-0.023242216	-0.034863324	-9.84E-10	Loam
11051	14009	17240	9367	9840	10282	10743	5051	0.12102	0.18018	0.2448	0.08734	0.0968	0.10564	0.11486	0.00102	0.251438157	0.374352398	0.508610651	0.18146264	0.201117283	0.219483779	0.238639785	0.002119211	0.046567255	0.069850883	1.70E-09	Clay Loam
9967	9571	9416	9542	12315	11815	10743	5046	0.09934	0.09142	0.08832	0.09084	0.1463	0.1363	0.11486	0.00092	-0.820679221	-0.755249591	-0.729639509	-0.750458028	-1.208630663	-1.126017494	-0.94889486	-0.007600412	0.12687011	0.190305165	6.16E-09	Silt Loam
11294	10625	10619	10729	15077	14108	12091	5069	0.12588	0.1125	0.11238	0.20154	0.18216	0.14182	0.14182	0.00138	0.134156324	0.119896619	0.11976873	0.214790797	0.194136606	0.151144343	0.151144343	0.002867168	0.136047027	0.20407054	5.25E-09	Sandy Loam
11977	11323	11194	11127	17879	13476	11607	5741	0.13954	0.12646	0.12388	0.12254	0.25758	0.16952	0.13214	0.13954	-0.445385423	-0.403636525	-0.39540165	-0.391124622	-0.822146892	-0.541075942	-0.421766016	-0.445385423	0.02111375	0.031670625	8.21E-10	Silty Clay Loam
10997	10310	9956	9872	14794	12581	10669	5079	0.11994	0.1062	0.09912	0.09744	0.19588	0.15162	0.11338	0.11994	-0.382825911	-0.338970417	-0.316372389	-0.311010145	-0.625212102	-0.48394251	-0.361887626	-0.382825911	0.038800448	0.058200672	1.83E-09	Silty Clay Loam
12680	11909	11401	10953	16061	12029	10182	6991	0.1536	0.13818	0.12802	0.11906	0.22122	0.14058	0.10364	0.1536	-0.164328229	-0.147831215	-0.136961588	-0.127375774	-0.236671164	-0.150398844	-0.110878761	-0.164328229	-0.036479773	-0.054719659	-1.45E-09	Loam
11226	10494	10086	10192	15148	14539	11469	5046	0.12452	0.10988	0.10172	0.10384	0.20296	0.19078	0.12938	0.00092	0.25870996	0.228293049	0.21133936	0.215743995	0.421681445	0.396375572	0.268807377	0.001911445	0.175771299	0.263656949	6.99E-09	Silty Clay Loam
10113	9217	9072	7999	20609	12582	9096	5071	0.10226	0.08434	0.08144	0.05998	0.31218	0.15164	0.08192	0.00142	0.201950272	0.16656059	0.160833465	0.118452741	0.616515118	0.299469385	0.161781403	0.002804316	0.440785794	0.661178691	2.08E-08	Loam
11130	10438	10512	10606	15851	13639	11722	5060	0.1226	0.10876	0.11024	0.11212	0.21702	0.17278	0.13444	0.0012	0.130660671	0.115910723	0.11748803	0.119491635	0.231288572	0.184139892	0.143279125	0.002493189	0.125097958	0.187646938	5.02E-09	Loam
10035	9234	9197	8370	18075	12812	9330	5056	0.1007	0.08468	0.08394	0.0674	0.2615	0.15624	0.0866	0.00112	0.107320796	0.090247518	0.089458864	0.071831397	0.278693031	0.166512425	0.092293753	0.001193637	0.366988088	0.550482133	1.74E-08	Sandy Loam
11969	11638	12348	13634	16570	17396	15293	5344	0.13938	0.13276	0.14696	0.17268	0.2314	0.24792	0.20586	0.00688	0.148543918	0.141488668	0.156622286	0.184033318	0.246614024	0.264220177	0.219394827	0.007332344	0.057351264	0.086026895	1.71E-09	Silt Loam
11371	10703	10243	9954	15547	12936	9941	5169	0.12742	0.11406	0.10486	0.09908	0.21094	0.15872	0.09882	0.00338	0.13893004	0.124363211	0.114332161	0.108030045	0.229994527	0.173057416	0.107746559	0.00368532	0.219324732	0.328987099	8.44E-09	Silt Loam
10815	10009	9587	9262	14179	11783	9692	5812	0.1163	0.10018	0.09174	0.18358	0.13566	0.09384	0.09384	0.01624	0.123946461	0.106766607	0.097771697	0.195649968	0.144579337	0.100009767	0.100009767	0.033741164	0.119790924	0.179686386	5.77E-09	Loam
10687	10066	9922	10055	15844	14502	11681	5067	0.11374	0.10132	0.09844	0.1011	0.21688	0.19004	0.13362	0.00134	0.121218147	0.10798156	0.104912206	0.107747095	0.231139367	0.202534698	0.142405211	0.001428102	0.074806772	0.112210158	3.44E-09	Sandy Loam
11744	11038	10822	10678	18299	14524	11624	5093	0.13488	0.12076	0.11644	0.11356	0.26598	0.19048	0.13248	0.00186	0.147063913	0.131668432	0.1269582	0.123818045	0.290006373	0.207686345	0.144447117	0.002028017	0.263001691	0.394502536	8.84E-09	Loam
12846	12021	11473	11059	16294	12243	10285	7006	0.15692	0.14042	0.12946	0.12118	0.22588	0.14486	0.1057	0.15692	-0.167880115	-0.150227669	-0.138502165	-0.129643846	-0.241656643	-0.154977781	-0.113082642	-0.167880115	-0.036263118	-0.054394678	-1.42E-09	Loam
10677	9929	9796	9418	16969	13563	10476	5325	0.11354	0.09858	0.09592	0.08836	0.23938	0.17126	0.10952	0.11354	-0.121470229	-0.105465344	-0.102619555	-0.094531525	-0.256099554	-0.183221696	-0.117169451	-0.121470229	0.053181864	0.079772796	2.70E-09	Loam
11992	11331	10988	10789	16377	15266	12216	6276	0.13984	0.12662	0.11976	0.20532	0.14432	0.02552	0.02552	0.02552	0.149034162	0.134944977	0.127633948	0.218819324	0.153808712	0.027197882	0.027197882	0.053021829	0.062029993	0.09304499	2.39E-09	Silt Loam
11594	11056	11191	11276	14290	14232	12045	5341	0.13188	0.12112	0.12382	0.12552	0.1858	0.18464	0.1409	0.00682	0.14055081	0.129083365	0.131960884	0.133772655	0.198015928	0.196779661	0.150163855	0.0072684	0.032974572	0.049461858	1.28E-09	Silt Loam
10423	9722	9326	9133	14634	13458	10642	5050	0.10846	0.09444	0.08652	0.08266	0.19268	0.16916	0.11284	0.001	0.115590999	0.100649215	0.092208493	0.088094707	0.205348272	0.180281886	0.120258974	0.001065748	0.07630847	0.114462705	3.99E-09	Sandy Loam
10443	9671	9119	9315	12905	12973	10336	5038	0.10886	0.09342	0.08238	0.0863	0.1581	0.15946	0.10672	0.10886	-0.110103649	-0.094487258	-0.083321134	-0.087285917	-0.159906182	-0.161281719	-0.107939201	-0.110103649	0.051956643	0.077934965	2.74E-09	Loam
11392	10722	10472	10675	15243	14823	12055	5046	0.12784	0.11444	0.10944	0.1135	0.20486	0.19646	0.1411	0.00092	-0.405413474	-0.362918632	-0.347062348	-0.359937651	-0.649663675	-0.623025117	-0.447464339	-0.002917556	0.176248167	0.264372251	6.55E-09	Clay Loam
10909	10198	9740	9766	14324	12808	10235	5319	0.11818	0.10396	0.0948	0.09532	0.18648	0.15616	0.1047	0.00638	-0.119530124	-0.10514767	-0.095883024	-0.096408964	-0.188610403	-0.157944019	-0.105896124	-0.006452887	0.023448828	0.035173241	1.15E-09	Clay Loam
10562	9753	9571	8906	17123	12501	9658	5124	0.11124	0.09506	0.09142	0.07812	0.24246	0.15002	0.09316	0.11124	-0.355057149	-0.303413633	-0.291795438	-0.249344341	-0.773886698	-0.478835611	-0.297349191	-0.355057149	0.040508511	0.060762767	2.24E-09	Silty Clay Loam
10902	10319	10511	12335	12616	8954	8005	5070	0.11804	0.10638	0.1467	0.15232	0.07908	0.0601	0.0601	0.0014	0.125771832	0.113348081	0.156309114	0.162297234	0.084259882	0.064036658	0.064036658	0.001491703	-0.169772833	-0.254659249	-7.85E-09	Loam
10338	9628	9630	9307	17097	13021	10540	5057	0.10676	0.09256	0.0926	0.08614	0.24194	0.16042	0.1108	0.00114	0.113779227	0.09864561	0.09868824	0.091803509	0.257847005	0.170967251	0.118084848	0.001214952	0.295031056	0.442546584	1.27E-08	Sandy Loam
11376	10852	10753	11473	16946	16337	12864	5046	0.12752	0.11704	0.11506	0.12946	0.23892	0.22674	0.15728	0.00092	0.139039073	0.127612399	0.125453543	0.141154316	0.260502002	0.247221765	0.171487339	0.001003105	0.192582427	0.288873641	6.49E-09	Silty Clay Loam
11049	10436	10511	12219	13533	11304	9244	5055	0.12098	0.10872	0.14438	0.17066	0.12608	0.08488	0.08488	0.0011	0.128904407	0.115841355	0.153837149	0.181838537	0.134338467	0.090439793	0.090439793	0.001172052	-0.089745138	-0.134617707	-3.49E-09	Loam
11059	10492	10393	10522	17601	15531	11647	5046	0.12118	0.10984	0.10786	0.11044	0.25202	0.21062	0.13294	0.00092	0.132126371	0.119762012	0.117603156	0.120416211	0.274785345	0.229645621	0.14494867	0.001003105	0.251715678	0.377573516	9.11E-09	Silt Loam
11619	11016	11001	11273	16381	14706	12942	5079	0.13238	0.12032	0.12002	0.12546	0.22762	0.19412	0.15884	0.00158	0.4809087	0.437097256	0.436007419	0.455769795	0.826895591	0.705197136	0.577032315	0.005739808	0.184711073	0.277066609	6.28E-09	Clay Loam
12764	11934	11540	11116	16902	12591	10510	6935	0.15528	0.13868	0.1308	0.12232	0.23804	0.15182	0.1102	0.15528	-0.166125569	-0.148366138	-0.139935757	-0.13086347	-0.254665961	-0.162423904	-0.117896945	-0.166125569	-0.028021826	-0.042032738	-1.09E-09	Loam
11418	10906	10832	11160	14403	14700	12571	5325	0.12836	0.11812	0.11664	0.194	0.15142	0.0065	0.0065	0.0065	0.136799378	0.125886122	0.124308815	0.206755059	0.161375521	0.00692736	0.00692736	0.013504776	0.059458093	0.089187139	2.31E-09	Silt Loam
12281	11747	11592	11692	16623	13895	12283	5997	0.14562	0.13494	0.13184	0.13384	0.23246	0.1779	0.14566	0.01994	-0.46179842	-0.427929397	-0.418098501	-0.424441015	-0.737190363	-0.564166591	-0.46192527	-0.063234861	0.174147978	0.261221967	5.40E-09	Loam
11723	10964	10556	10323	16410	12957	10416	5062	0.13446	0.11928	0.11112	0.10646	0.2282	0.15914	0.10832	0.00124	0.488464903	0.433319155	0.403675591	0.386746791	0.829002609	0.578122152	0.39350378	0.004504659	0.227696106	0.341544159	8.20E-09	Clay Loam
11622	11137	11299	11510	16579	14337	12267	5076	0.13244	0.12274	0.12598	0.1302	0.23158	0.18674	0.14534	0.13244	-0.422723559	-0.391762985	-0.402104455	-0.415573901	-0.739159785	-0.596038942	-0.463897932	-0.422723559	0.03183749	0.047756235	1.20E-09	Silty Clay Loam
9930	9009	8344	7863	12289	9846	8190	5145	0.0986	0.08018	0.06688	0.05726	0.14578	0.09692	0.0638	0.0986	-0.314712647	-0.255919473	-0.213468376	-0.182763146	-0.465302329	-0.309350403	-0.203637595	-0.314712647	0.020370024	0.030555036	1.41E-09	Silty Clay Loam
11219	10362	9977	9142	19622	13421	9509	5062	0.12438	0.10724	0.09954	0.08284	0.29244	0.16842	0.09018	0.00124	0.258419088	0.222808032	0.206810066	0.172113179	0.607590272	0.349919141	0.187363188	0.002576296	0.189646767	0.28447015	8.42E-09	Clay Loam
10499	9843	9386	9334	13989	12027	9633	5063	0.10998	0.09686	0.08772	0.08668	0.17978	0.14054	0.09266	0.00126	0.117210935	0.103228325	0.093487391	0.092379013	0.191600127	0.149780186	0.098752185	0.002617849	0.126070877	0.189106315	6.09E-09	Loam
11941	11314	11024	10750	16965	13100	11183	5724	0.13882	0.12628	0.12048	0.115	0.2393	0.162	0.12366	0.13882	-0.443087319	-0.403061999	-0.38454949	-0.367058361	-0.763800572	-0.517073517	-0.394699452	-0.443087319	0.019741941	0.029612912	7.96E-10	Silty Clay Loam
11270	10519	10142	10016	16172	14931	11566	5039	0.1254	0.11038	0.10284	0.10032	0.22344	0.19862	0.13132	0.00078	0.260538299	0.229331878	0.213666337	0.208430639	0.464231878	0.412664409	0.272838034	0.001620573	0.235069497	0.352604246	9.03E-09	Silty Clay Loam
11729	11046	11035	11134	17090	14498	11379	5038	0.13458	0.12092	0.1207	0.12268	0.2418	0.18996	0.12758	0.00076	0.279611198	0.251230392	0.250773307	0.25488707	0.502377677	0.394671892	0.265067593	0.00157902	0.211026077	0.316539116	7.09E-09	Silty Clay Loam
10056	9312	9147	8704	15537	11764	8935	5054	0.10112	0.08624	0.08294	0.13528	0.0787	0.00108	0.00108	0.00108	0.10776841	0.091910084	0.088393117	0.144174353	0.083874346	0.001151008	0.001151008	0.002243871	0.01309598	0.019643971	7.97E-10	Silt Loam
10794	10166	10410	10074	18090	13976	11206	5065	0.11588	0.10332	0.1082	0.10148	0.2618	0.17952	0.12412	0.0013	0.123498847	0.110113055	0.115313904	0.108152079	0.279012755	0.191323032	0.132280608	0.001385472	0.284618662	0.426927993	1.08E-08	Silt Loam
11786	11282	11292	11968	16482	15424	13364	5104	0.13572	0.12564	0.12584	0.13936	0.22964	0.20848	0.16728	0.00208	-0.137270506	-0.127075349	-0.127277634	-0.14095209	-0.232263476	-0.210861738	-0.169191057	-0.002103763	0.055108164	0.082662245	1.93E-09	Clay Loam
11726	11133	10687	10527	18838	13386	10463	5177	0.13452	0.12266	0.11374	0.11054	0.27676	0.16772	0.10926	0.00354	0.146671394	0.133740062	0.124014305	0.120525244	0.301760147	0.1828704	0.11912962	0.003859774	0.283024008	0.424536012	9.41E-09	Silt Loam
11987	11308	11231	11323	16883	13611	11916	6008	0.13974	0.12616	0.12462	0.12646	0.23766	0.17222	0.13832	0.13974	-0.446023786	-0.402678981	-0.397763591	-0.403636525	-0.758566001	-0.549693834	-0.441491413	-0.446023786	0.025517449	0.038276174	9.72E-10	Silty Clay Loam
11597	10919	10829	11485	16186	15740	13088	5048	0.13194	0.11838	0.11658	0.1297	0.22372	0.2148	0.16176	0.00096	0.274126182	0.245953141	0.242213356	0.269472228	0.464813622	0.446280914	0.33608194	0.001994552	0.169889054	0.25483358	5.79E-09	Silty Clay Loam
10891	10182	9715	9849	13733	13954	11058	5053	0.11782	0.10364	0.0943	0.09698	0.17466	0.17908	0.12116	0.00106	0.244789652	0.215328463	0.195923139	0.201491262	0.362883726	0.372066974	0.25172903	0.002202317	0.172457253	0.25868588	7.34E-09	Clay Loam
10069	9263	9021	8339	16440	12276	9455	5064	0.10138	0.08526	0.08042	0.06678	0.2288	0.14552	0.0891	0.00128	0.108020572	0.090844683	0.085687655	0.07115421	0.243786811	0.155051822	0.09493621	0.001363842	0.326930062	0.490395093	1.60E-08	Silt Loam
10078	9288	9273	8689	17158	12712	9449	5060	0.10156	0.08576	0.08546	0.07378	0.24316	0.15424	0.08898	0.0012	0.108237339	0.091398525	0.091078801	0.078630867	0.259147218	0.16438093	0.094830233	0.001278897	0.041900981	0.062851472	2.49E-09	Silt Loam
10804	10189	10137	9815	17774	14271	11212	5067	0.11608	0.10378	0.10274	0.0963	0.25548	0.18542	0.12424	0.00134	0.123711996	0.110603299	0.109494922	0.102631506	0.27227723	0.197610944	0.132408498	0.001428102	0.288484541	0.432726811	1.12E-08	Sandy Loam
11171	10462	10048	10005	16010	13494	10534	5318	0.12342	0.10924	0.10096	0.1001	0.2202	0.16988	0.11068	0.00636	-0.124829987	-0.11048799	-0.102113397	-0.101243572	-0.222715631	-0.17182076	-0.111944441	-0.006432659	0.025755879	0.038633819	1.20E-09	Clay Loam
11413	10825	10697	10562	14688	14521	11952	5336	0.12826	0.1165	0.11394	0.11124	0.19376	0.19042	0.13904	0.00672	0.136692804	0.12415961	0.121431296	0.118553777	0.20649928	0.202939682	0.148181564	0.007161825	0.061739362	0.092609043	2.54E-09	Silt Loam
11059	10422	9883	9540	15456	13134	10726	5069	0.12118	0.10844	0.09766	0.0908	0.20912	0.16268	0.11452	0.00138	0.12914731	0.115569684	0.104080923	0.096769894	0.222869165	0.17337584	0.12204943	0.001470732	0.236677868	0.355016803	9.63E-09	Loam
10942	10250	10252	10700	17347	15056	12945	5163	0.11884	0.105	0.10504	0.114	0.24694	0.20112	0.1589	0.00326	0.12665346	0.111903511	0.111946141	0.121495241	0.263175744	0.214343183	0.169347314	0.006773165	0.169125641	0.253688461	6.60E-09	Loam
12406	11934	11533	11670	15513	13001	11798	5962	0.14812	0.13868	0.13066	0.1334	0.21026	0.16002	0.13596	0.14812	-0.472771169	-0.442640465	-0.417042134	-0.425787699	-0.671110356	-0.51075373	-0.433958737	-0.472771169	0.005454236	0.008181353	1.95E-10	Silty Clay Loam
12971	12245	11786	11391	16402	12621	10705	7062	0.15942	0.1449	0.13572	0.12782	0.22804	0.15242	0.1141	0.15942	-0.170554728	-0.155020575	-0.145199396	-0.136747619	-0.243967509	-0.163065811	-0.122069342	-0.170554728	-0.031046343	-0.046569515	-1.15E-09	Loam
12764	12444	12738	13840	16683	16953	15106	5308	0.15528	0.14888	0.15476	0.1768	0.23366	0.23906	0.20212	0.00616	-0.157053965	-0.15058085	-0.156528024	-0.178819816	-0.236329402	-0.241791093	-0.204429079	-0.006230374	0.043736613	0.06560492	1.22E-09	Clay Loam
11385	10611	10282	9972	14941	12721	10230	5616	0.1277	0.11222	0.10564	0.09944	0.19882	0.15442	0.1046	0.01232	0.136095985	0.11959821	0.11258559	0.105977954	0.211891963	0.164572764	0.111477212	0.013130012	0.1994541	0.29918115	7.86E-09	Clay Loam
11341	10631	10549	10094	19616	15335	11594	5064	0.12682	0.11262	0.11098	0.10188	0.29232	0.2067	0.13188	0.00128	0.138275841	0.122793134	0.12100499	0.111082973	0.318725705	0.225371521	0.143792918	0.001395624	0.320498149	0.480747223	1.13E-08	Silty Clay Loam
12181	17519	17413	12348	11711	11657	14710	5046	0.14362	0.25038	0.24826	0.14696	0.13422	0.13314	0.1942	0.00092	0.298393226	0.520203982	0.515799347	0.305332603	0.278863242	0.276619371	0.403481162	0.001911445	-0.02878567	-0.043178504	-6.85E-10	Clay Loam
10109	9339	9139	8657	15336	11560	8973	5059	0.10218	0.08678	0.08278	0.07314	0.20672	0.1312	0.07946	0.00118	0.108898103	0.092485588	0.088222597	0.077948789	0.22031137	0.139826102	0.084684314	0.001257582	0.017923993	0.02688599	1.09E-09	Silt Loam
9681	8814	8425	7788	14758	10523	7813	5059	0.09362	0.07628	0.0685	0.05576	0.19516	0.11046	0.05626	0.00118	0.099752278	0.081276477	0.072986873	0.05941238	0.207943331	0.117695329	0.059945131	0.001257292	0.309145746	0.46371862	1.72E-08	Silt Loam
10101	9325	9127	8752	15375	12152	9274	5062	0.10202	0.0865	0.08254	0.07504	0.2075	0.14304	0.08548	0.00124	0.108702493	0.092165905	0.087946518	0.079955255	0.221091623	0.152409377	0.091079094	0.001321222	0.27450574	0.411758611	1.32E-08	Silt Loam
11768	11287	11494	12396	17032	18138	15241	5052	0.13536	0.12574	0.12988	0.14792	0.24064	0.26276	0.20482	0.00104	0.281231772	0.261244703	0.269846206	0.307327155	0.499967594	0.545925386	0.425545888	0.002160764	0.188052663	0.282078994	5.66E-09	Silty Clay Loam
12103	11688	12097	12516	17602	16075	13887	5073	0.14206	0.13376	0.14194	0.15032	0.25204	0.2215	0.17774	0.14206	-0.453428789	-0.426936751	-0.453045772	-0.479793155	-0.804464255	-0.706986321	-0.567312636	-0.453428789	0.051925918	0.077888876	1.69E-09	Silty Clay Loam
11119	10503	10762	10768	17393	15496	12554	5065	0.12238	0.11006	0.11524	0.11536	0.24786	0.20992	0.15108	0.0013	0.130426207	0.117296195	0.122816768	0.122944658	0.264156232	0.223721763	0.161013167	0.001385472	0.23525443	0.352881645	8.42E-09	Clay Loam
11380	10650	10521	10864	16238	14373	11939	5035	0.1276	0.113	0.11042	0.11728	0.22476	0.18746	0.13878	0.0007	0.265109146	0.234775341	0.229414984	0.243667717	0.466974387	0.389477747	0.288337361	0.001454361	0.198287949	0.297431924	7.15E-09	Silty Clay Loam
12422	11797	11487	11604	15436	13376	12159	6006	0.14844	0.13594	0.12974	0.13208	0.20872	0.16752	0.14318	0.14844	-0.473792549	-0.433894901	-0.414105667	-0.421574507	-0.666194966	-0.534692319	-0.457003619	-0.473792549	0.023355637	0.035033455	8.34E-10	Silty Clay Loam
11179	10479	10029	9850	16168	13637	10564	5307	0.12358	0.10958	0.10058	0.097	0.22336	0.17274	0.11128	0.00614	-0.124991815	-0.110831875	-0.101729056	-0.098108157	-0.225911731	-0.174713433	-0.112551296	-0.006210145	0.034975997	0.052463995	1.64E-09	Clay Loam
12573	11806	11322	10939	15857	11938	9958	6925	0.15146	0.13612	0.12644	0.11878	0.21714	0.13876	0.09916	0.15146	-0.16203876	-0.145627334	-0.135271232	-0.127076218	-0.232306195	-0.148451726	-0.106085854	-0.16203876	-0.046944537	-0.070416806	-1.91E-09	Loam
11293	10698	10828	11778	18491	15885	13599	5158	0.12586	0.11396	0.11656	0.13556	0.26982	0.2177	0.17198	0.00316	0.134135009	0.121452611	0.124223555	0.144472762	0.287560052	0.23201328	0.183287294	0.003367763	0.221778057	0.332667085	7.20E-09	Loam
11088	15788	15272	10692	10298	10493	12646	5053	0.12176	0.21576	0.20544	0.11384	0.10596	0.10986	0.15292	0.00106	0.252975624	0.448275466	0.426834036	0.236520574	0.22014863	0.228251495	0.317715444	0.002202317	-0.009393439	-0.014090158	-2.81E-10	Clay Loam
10334	9613	9532	9032	17228	12989	9945	5055	0.10668	0.09226	0.09064	0.08064	0.24456	0.15978	0.0989	0.0011	0.113693968	0.098325885	0.096599374	0.085941897	0.260639264	0.170285172	0.10540245	0.001172323	0.312109673	0.468164509	1.37E-08	Silt Loam
9847	8897	8218	7547	14035	9383	7385	5045	0.09694	0.07794	0.06436	0.05094	0.1807	0.08766	0.0477	0.0009	0.103313585	0.083064378	0.068591524	0.054289189	0.192580615	0.093423446	0.050836167	0.000959173	-0.010849183	-0.016273774	-8.17E-10	Sandy Loam
9949	9106	8878	8011	13793	11618	8641	5075	0.09898	0.08212	0.07756	0.06022	0.17586	0.13236	0.07282	0.0015	0.105463368	0.087499008	0.082640319	0.064164518	0.187379146	0.141029818	0.077589841	0.001598253	0.265180701	0.397771051	1.44E-08	Silt Loam
11103	10446	10049	10277	12766	12118	11171	5098	0.12206	0.10892	0.10098	0.10554	0.15532	0.14236	0.12342	0.12206	-0.389592553	-0.347652145	-0.322309159	-0.336863821	-0.495752214	-0.454386333	-0.393933417	-0.389592553	0.041682208	0.062523312	1.86E-09	Silty Clay Loam
9894	9075	8660	7966	18503	12601	9025	5058	0.09788	0.0815	0.0732	0.05932	0.27006	0.15202	0.0805	0.00116	0.104315388	0.08685844	0.078012734	0.063220155	0.287815832	0.16201497	0.085792692	0.001236267	0.062327114	0.093490672	4.06E-09	Sandy Loam
10257	9677	9182	9126	12206	11549	10138	5041	0.10514	0.09354	0.08364	0.08252	0.14412	0.13098	0.10276	0.00082	0.242973524	0.216166477	0.19328805	0.190699783	0.333054444	0.302688531	0.237473457	0.001894981	0.144384024	0.216576036	7.14E-09	Sandy Loam
11251	10720	10791	11178	14257	14113	12214	5329	0.12502	0.1144	0.11582	0.12356	0.18514	0.18226	0.14428	0.00658	0.133239781	0.12192154	0.123434902	0.131683789	0.197312534	0.194243181	0.153766082	0.00701262	0.044288646	0.066432969	1.77E-09	Silt Loam
10862	10102	10121	10080	18636	14831	11815	5159	0.11724	0.10204	0.10242	0.1016	0.27272	0.19662	0.1363	0.00318	0.124948264	0.108748898	0.109153882	0.108279969	0.29065072	0.209547318	0.145261415	0.006606952	0.190718959	0.286078439	7.87E-09	Loam
10102	9267	8979	8180	15913	11651	8833	5063	0.10204	0.08534	0.07958	0.0636	0.21826	0.13302	0.07666	0.00126	0.108748898	0.090950911	0.084812204	0.067781556	0.232610099	0.141765763	0.081700221	0.001342842	0.038382413	0.05757362	2.44E-09	Silt Loam
12624	12227	12315	12918	16592	15679	13292	5303	0.15248	0.14454	0.1463	0.15836	0.23184	0.21358	0.16584	0.00606	-0.154221977	-0.146191268	-0.147971375	-0.160169152	-0.234488609	-0.216020002	-0.167734606	-0.006129231	0.014269363	0.021404044	4.45E-10	Clay Loam
11083	10431	10071	10809	15137	16142	12381	5066	0.12166	0.10862	0.10142	0.11618	0.20274	0.22284	0.14762	0.00132	0.252767858	0.2256752	0.210716063	0.241382293	0.42122436	0.462985283	0.306703857	0.002742508	0.166807986	0.250211979	6.34E-09	Clay Loam
10197	9534	9446	8744	16534	13065	9804	5062	0.10394	0.09068	0.08892	0.1613	0.09608	0.00124	0.00124	0.00124	0.110773819	0.096642004	0.094766288	0.171905109	0.102397042	0.001321527	0.001321527	0.002576296	0.057149019	0.085723528	3.24E-09	Silt Loam
10109	9364	9192	8688	13425	10426	8450	5047	0.10218	0.08728	0.08384	0.1685	0.10852	0.069	0.069	0.00094	0.108898103	0.093018462	0.08935229	0.179578492	0.115654943	0.073536593	0.073536593	0.001952998	0.090928116	0.136392173	5.12E-09	Sandy Loam
9712	8830	8602	7445	17479	11356	8093	5071	0.09424	0.0766	0.07204	0.12712	0.06186	0.00142	0.00142	0.00142	0.100436066	0.081636276	0.076776466	0.135477851	0.065927154	0.001513362	0.001513362	0.002950274	0.041704209	0.062556314	3.05E-09	Silt Loam
12150	10361	11673	11972	15571	15144	13709	5061	0.143	0.10722	0.13346	0.13944	0.21142	0.20288	0.17418	0.00122	0.152366757	0.114243103	0.14220187	0.148573571	0.22526839	0.216169005	0.185589103	0.001299912	0.130668409	0.196002614	4.66E-09	Silt Loam
11808	11308	11493	12133	17439	18048	14843	5074	0.13616	0.12616	0.12986	0.14266	0.24878	0.26096	0.19686	0.00148	0.148459537	0.137556222	0.141590449	0.155546692	0.271252671	0.284532909	0.214642659	0.001613691	0.179426485	0.269139727	5.55E-09	Loam
10794	10166	10410	10074	18090	13976	11206	5065	0.11588	0.10332	0.1082	0.10148	0.2618	0.17952	0.12412	0.0013	0.123498847	0.110113055	0.115313904	0.108152079	0.279012755	0.191323032	0.132280608	0.001385472	0.284618662	0.426927993	1.08E-08	Silt Loam
12827	12027	11543	11133	15939	12272	10403	7068	0.15654	0.14054	0.13086	0.12266	0.21878	0.14544	0.10806	0.15654	-0.167473574	-0.15035605	-0.139999948	-0.131227217	-0.234060742	-0.155598292	-0.115607477	-0.167473574	-0.033896731	-0.050845097	-1.31E-09	Loam
9887	9081	9171	7986	19523	12359	8753	5066	0.09774	0.08162	0.08342	0.05972	0.29046	0.14718	0.07506	0.00132	0.104166183	0.08698633	0.088904675	0.063646454	0.309557085	0.156856751	0.079995024	0.001406787	0.045821136	0.068731704	3.02E-09	Silt Loam
11877	11558	12051	12827	16655	17999	16054	5059	0.13754	0.13116	0.14102	0.15654	0.2331	0.25998	0.22108	0.00118	0.146582943	0.139783472	0.150291745	0.166832149	0.248425795	0.277073094	0.235615508	0.001257582	0.129841937	0.194762906	3.88E-09	Silt Loam
9943	9161	8728	8462	13551	11688	9416	5057	0.09886	0.08322	0.07456	0.06924	0.17102	0.13376	0.08832	0.00114	0.10535982	0.088691526	0.079462151	0.073792373	0.182264176	0.142554416	0.094126839	0.001214952	0.053361674	0.08004251	3.27E-09	Sandy Loam
10326	9524	9171	9449	14357	12319	10247	5048	0.10652	0.09048	0.08342	0.08898	0.18714	0.14638	0.10494	0.00096	0.113523448	0.096428854	0.088904675	0.094830233	0.19944403	0.156004152	0.111839567	0.001023118	0.206166513	0.309249769	9.50E-09	Sandy Loam
12004	11370	11360	11469	16606	15124	12849	5065	0.14008	0.1274	0.1272	0.12938	0.23212	0.20248	0.15698	0.0013	0.152733637	0.138908233	0.138690167	0.14106709	0.253087748	0.220770323	0.171160239	0.001417431	0.182974176	0.274461264	5.93E-09	Loam
11883	11185	10972	10530	19077	13377	11045	5773	0.13766	0.1237	0.11944	0.1106	0.28154	0.16754	0.1209	0.01546	-0.436555216	-0.39228447	-0.378774916	-0.350741006	-0.892835649	-0.53131237	-0.383404951	-0.049027631	0.288681731	0.433022596	9.51E-09	Silty Clay Loam
10705	9899	9583	9539	13017	11254	9113	5316	0.1141	0.09798	0.09166	0.16034	0.12508	0.12508	0.08226	0.1141	-0.122069342	-0.104823437	-0.098062015	-0.171538986	-0.133816243	-0.133816243	-0.088005469	-0.122069342	-0.17641211	-0.264618165	-8.31E-09	Loam
10535	9729	9450	9149	13700	9169	7539	5335	0.1107	0.09458	0.089	0.08298	0.174	0.08338	0.05078	0.1107	-0.118431868	-0.101185963	-0.095216226	-0.088775758	-0.186153072	-0.089203696	-0.054326741	-0.118431868	-0.09647651	-0.144714765	-6.00E-09	Loam
10190	9329	9154	8018	20137	12819	9088	5314	0.1038	0.08658	0.08308	0.06036	0.30274	0.15638	0.08176	0.1038	-0.111049936	-0.092627201	-0.088882743	-0.064575859	-0.323884948	-0.167302399	-0.087470547	-0.111049936	0.062551152	0.093826727	3.94E-09	Loam
11929	11338	11103	11192	17173	13872	11922	5992	0.13858	0.12676	0.12206	0.12384	0.24346	0.17744	0.13844	0.13858	-0.442321284	-0.404594068	-0.389592553	-0.395273978	-0.777078509	-0.566355092	-0.44187443	-0.442321284	0.031582591	0.047373886	1.21E-09	Silty Clay Loam
10096	9218	8752	8302	16016	11482	9083	5050	0.10192	0.08436	0.07504	0.06604	0.22032	0.12964	0.08166	0.001	0.108595943	0.089885732	0.079955255	0.070365739	0.234751356	0.138131653	0.087008877	0.001065502	0.317213587	0.47582038	1.57E-08	Sandy Loam
10504	9819	9501	9732	13463	12812	10185	5096	0.11008	0.09638	0.09002	0.09464	0.16926	0.15624	0.1037	0.00192	-0.111337587	-0.097481074	-0.091048415	-0.095721196	-0.171193677	-0.158024932	-0.1048847	-0.001941935	0.022744389	0.034116584	1.16E-09	Clay Loam
10825	10052	9532	9439	14191	12670	10019	5297	0.1165	0.10104	0.09064	0.08878	0.18382	0.1534	0.10038	0.1165	-0.117830931	-0.102194311	-0.091675498	-0.089794249	-0.185920015	-0.155152487	-0.101526771	-0.117830931	0.029807791	0.044711687	1.53E-09	Clay Loam
10943	10098	9833	8952	19789	14051	10310	5300	0.11886	0.10196	0.09666	0.07904	0.29578	0.18102	0.1062	0.006	-0.120217892	-0.103124822	-0.097764273	-0.079942977	-0.299159079	-0.183088027	-0.107413261	-0.006068546	0.070501506	0.105752258	3.64E-09	Clay Loam
12951	12247	11785	11323	17509	13741	11097	7302	0.15902	0.14494	0.1357	0.12646	0.25018	0.17482	0.12194	0.04604	0.169475204	0.154469476	0.144621967	0.134774458	0.266628767	0.186314018	0.129957278	0.049067025	0.214553274	0.321829911	6.37E-09	Sandy Loam
10100	9351	10681	8539	16802	13655	10140	5067	0.102	0.08702	0.07078	0.23604	0.1731	0.1028	0.1028	0.00134	0.108681183	0.092719966	0.075416217	0.251501044	0.184438361	0.109533585	0.109533585	0.001427772	-0.103326001	-0.154989001	-3.67E-09	Loam
11300	10411	10054	9372	18738	13269	9684	5053	0.126	0.126	0.10108	0.08744	0.27476	0.16538	0.09368	0.00106	0.261784894	0.261784894	0.210009659	0.181670406	0.570857281	0.343603061	0.194634991	0.002202317	0.172121373	0.258182059	6.93E-09	Clay Loam
10502	9862	9488	9397	13974	13223	10778	5057	0.11004	0.09724	0.08976	0.08794	0.17948	0.16446	0.11556	0.00114	-0.113364317	-0.100177628	-0.092471657	-0.090596675	-0.184902105	-0.16942835	-0.119051077	-0.001174439	0.195841	0.293761499	8.84E-09	Sandy Loam
9957	9064	8388	7938	12081	10009	8308	5142	0.09914	0.08128	0.06776	0.05876	0.14162	0.10018	0.06616	0.09914	-0.316436225	-0.259430466	-0.21627717	-0.187550863	-0.452024392	-0.31975571	-0.211170271	-0.316436225	0.022774837	0.034162255	1.55E-09	Silty Clay Loam
12031	11520	11310	11377	16932	13461	11641	5973	0.14062	0.1304	0.1262	0.12754	0.23864	0.16922	0.13282	0.14062	-0.44883258	-0.416212263	-0.402806654	-0.407083681	-0.761693976	-0.540118399	-0.423936448	-0.44883258	0.011469285	0.017203927	4.33E-10	Silty Clay Loam
10998	10257	9777	10228	15026	14380	10946	5034	0.11996	0.10514	0.09554	0.10456	0.20052	0.1876	0.11892	0.00068	0.24923584	0.21844495	0.198499434	0.217239909	0.416611959	0.389768619	0.247075076	0.001412807	0.189989705	0.284984557	7.61E-09	Clay Loam
11132	10487	10320	9913	16788	13627	11027	5331	0.12264	0.10974	0.1064	0.17254	0.12054	0.00662	0.00662	0.00662	0.130703301	0.116955156	0.113395558	0.183884113	0.128465231	0.00705525	0.00705525	0.013754095	0.053199618	0.079799427	2.43E-09	Silt Loam
10506	9672	9449	8942	16326	12346	9537	5347	0.11012	0.09344	0.08898	0.07884	0.22652	0.14692	0.09074	0.11012	-0.117811358	-0.099966339	-0.095194829	-0.084346599	-0.242341344	-0.157181663	-0.097077757	-0.117811358	0.032198712	0.048298068	1.80E-09	Loam
10139	9298	8909	8480	14882	12035	9181	5046	0.10278	0.08596	0.0696	0.19764	0.1407	0.08362	0.08362	0.00092	0.109512275	0.091590534	0.074158925	0.210585775	0.149916103	0.08909726	0.08909726	0.000980262	-0.105769588	-0.158654382	-4.27E-09	Silty Clay Loam
10028	9090	8891	7675	20210	11329	8022	5057	0.10056	0.0818	0.0535	0.3042	0.12658	0.06044	0.06044	0.00114	0.107146861	0.087158047	0.057004346	0.324125647	0.134871217	0.064398929	0.064398929	0.001214672	-0.281587875	-0.422381813	-1.07E-08	Silty Clay Loam
11554	10878	10579	10510	15486	13853	11200	5317	0.13108	0.11756	0.11158	0.1102	0.20972	0.17706	0.124	0.00634	-0.132577497	-0.118903041	-0.112854723	-0.111458958	-0.212115904	-0.179082786	-0.125416613	-0.00641243	0.031782589	0.047673883	1.35E-09	Clay Loam
12886	12097	11831	11448	16761	12933	10891	6930	0.15772	0.14194	0.13662	0.12896	0.23522	0.15866	0.11782	0.15772	-0.168735991	-0.151853833	-0.146162257	-0.137967242	-0.251648997	-0.169741646	-0.126049166	-0.168735991	-0.024933972	-0.037400958	-9.23E-10	Loam
11480	10726	10467	10033	19032	15013	11811	5062	0.1296	0.11452	0.10934	0.10066	0.28064	0.20026	0.13622	0.00124	0.269264462	0.237933381	0.227171113	0.209137043	0.583073909	0.416071768	0.283018557	0.002576296	0.309616377	0.464424566	0.000000011	Silty Clay Loam
12019	11670	12319	13207	16121	16790	14628	5325	0.14038	0.1334	0.14638	0.16414	0.22242	0.2358	0.19256	0.0065	0.149609666	0.142170747	0.156004152	0.174931832	0.23704361	0.251303314	0.205220383	0.00692736	0.051050835	0.076576253	1.58E-09	Silt Loam
10106	9320	9206	8688	15541	12142	9267	5067	0.10212	0.0864	0.08412	0.14284	0.08534	0.00134	0.00134	0.00134	0.108834158	0.092080604	0.089650699	0.152231406	0.090950911	0.001428102	0.001428102	0.002784062	0.032247285	0.048370927	1.93E-09	Silt Loam
10225	9475	9554	8773	19765	14790	10343	5053	0.1045	0.0895	0.09108	0.07546	0.2953	0.1958	0.10686	0.00106	0.111370638	0.095384422	0.097068303	0.080421324	0.314715304	0.208673405	0.113885802	0.001129693	0.082130153	0.123195229	4.57E-09	Sandy Loam
10431	9709	9705	9159	18637	13905	10701	5065	0.10862	0.09418	0.0941	0.27274	0.1781	0.11402	0.11402	0.0013	0.115761518	0.100372121	0.100286861	0.290672035	0.18980967	0.121516556	0.121516556	0.002700955	0.205775234	0.308662851	9.60E-09	Sandy Loam
10841	10217	10027	9879	16717	13846	11353	5071	0.11682	0.10434	0.10054	0.09758	0.23434	0.17692	0.12706	0.00142	0.12450065	0.111200118	0.107150277	0.103995663	0.249747323	0.188552088	0.135413906	0.001513362	0.257106332	0.385659498	1.01E-08	Sandy Loam
10183	9308	8987	8178	16243	12269	9363	5074	0.10366	0.08616	0.07974	0.06356	0.22486	0.14538	0.08726	0.10366	-0.330863215	-0.275006508	-0.254515076	-0.20287156	-0.717710809	-0.464025605	-0.278517501	-0.330863215	0.067556012	0.101334017	4.16E-09	Silty Clay Loam
11207	10614	10339	10732	13389	12840	11537	5071	0.12414	0.11228	0.10678	0.11464	0.16778	0.1568	0.13074	0.12414	-0.396231521	-0.358376633	-0.340821668	-0.365909309	-0.53552219	-0.500476096	-0.417297479	-0.396231521	0.036148907	0.05422336	1.53E-09	Silty Clay Loam
11615	10884	10896	10942	15323	14391	12005	5043	0.1323	0.11768	0.11792	0.11884	0.20646	0.18782	0.1401	0.00086	0.274874138	0.24449878	0.244997418	0.246908863	0.428953247	0.390225704	0.29107987	0.001786786	0.166799924	0.250199886	6.00E-09	Silty Clay Loam
12079	11468	11001	10981	15527	12687	11166	5931	0.14158	0.12936	0.12002	0.11962	0.21054	0.15374	0.12332	0.14158	-0.45189672	-0.412892779	-0.383081256	-0.381804532	-0.672004064	-0.490709152	-0.393614235	-0.45189672	0.008353276	0.012529914	3.29E-10	Silty Clay Loam
10564	9823	9703	9509	14239	12669	10105	5087	0.11128	0.09646	0.09406	0.09018	0.18478	0.15338	0.1021	0.00174	0.118596407	0.102802026	0.100244231	0.09610913	0.196928865	0.163464387	0.108812843	0.001854401	0.199174667	0.298762001	8.89E-09	Loam
10105	9388	9152	8798	14737	12064	9451	5054	0.1021	0.08776	0.08304	0.19474	0.14128	0.08902	0.08902	0.00108	0.108812843	0.093530021	0.088499691	0.207543713	0.150568839	0.094872863	0.094872863	0.002243871	0.156552584	0.234828875	8.20E-09	Sandy Loam
11043	10365	10185	10471	14111	13627	11693	5840	0.12086	0.1073	0.1037	0.18222	0.17254	0.13386	0.13386	0.0168	0.12880627	0.114354731	0.110518039	0.194200551	0.183884113	0.142660991	0.142660991	0.034904652	0.130965225	0.196447838	5.34E-09	Loam
11290	10704	10407	10759	13137	12495	11509	5106	0.1258	0.11408	0.10814	0.11518	0.16274	0.1499	0.13018	0.1258	-0.401529929	-0.364121894	-0.345162532	-0.367632887	-0.519435458	-0.478452594	-0.415510065	-0.401529929	0.033680618	0.050520927	1.41E-09	Silty Clay Loam
10803	10178	10218	10346	17037	15092	12297	5057	0.11606	0.10356	0.10436	0.10692	0.20184	0.14594	0.14594	0.00114	0.123690681	0.110368835	0.111221433	0.113949747	0.215110521	0.155535223	0.155535223	0.001214952	0.086163494	0.129245241	3.77E-09	Sandy Loam
11282	15016	14513	10740	10322	10641	12647	5065	0.12564	0.20032	0.19026	0.1148	0.10644	0.11282	0.15294	0.0013	0.261036937	0.416196428	0.395295189	0.238515125	0.221145905	0.234401363	0.317756997	0.002700955	-0.004630279	-0.006945419	-1.44E-10	Clay Loam
10785	9906	9524	8521	18653	11901	8736	5055	0.1157	0.09812	0.09048	0.07042	0.27306	0.13802	0.07472	0.0011	0.328142284	0.278282808	0.25661464	0.199721518	0.774438479	0.3914451	0.211916953	0.003119762	0.372856407	0.55928461	1.61E-08	Clay Loam
9694	8839	8381	7575	15541	11407	8553	5047	0.09388	0.07678	0.06762	0.0515	0.21082	0.12814	0.07106	0.00094	0.100052397	0.081828111	0.072065861	0.054886008	0.224680936	0.136564914	0.075732034	0.001001803	0.344609794	0.516914691	1.91E-08	Silt Loam
10010	9155	8665	7918	14837	11532	9099	5058	0.1002	0.0831	0.0733	0.05836	0.19674	0.13064	0.08198	0.00116	0.106787922	0.088563636	0.078119308	0.062197037	0.209675208	0.139229283	0.087369999	0.001236267	0.069401187	0.104101781	4.48E-09	Sandy Loam
9923	9146	8727	8341	14406	11404	9113	5065	0.09846	0.08292	0.07454	0.06682	0.18812	0.12808	0.08226	0.0013	0.104933521	0.088371802	0.079440836	0.071213263	0.200488463	0.136500969	0.087668408	0.001385472	0.044230549	0.066345823	2.78E-09	Sandy Loam
11456	10911	11390	11089	19705	16628	13451	5129	0.12912	0.11822	0.1278	0.12178	0.2941	0.23256	0.16902	0.12912	-0.412126744	-0.377335995	-0.407913553	-0.388698845	-0.938711861	-0.74228776	-0.539480036	-0.412126744	0.096251019	0.144376528	3.63E-09	Silty Clay Loam
11262	10665	10720	10449	15104	13732	11153	5337	0.12524	0.1133	0.1144	0.10898	0.20208	0.17464	0.12306	0.00674	0.133474245	0.120749218	0.12192154	0.116145187	0.215366301	0.186122183	0.131150915	0.00718314	0.032589575	0.048884363	1.42E-09	Silt Loam
9882	9074	8906	8069	13793	11382	8553	5049	0.09764	0.08148	0.07812	0.06138	0.17586	0.12764	0.07106	0.00098	0.104035595	0.086817086	0.083237	0.0654005	0.187379146	0.136000649	0.075714558	0.001044192	0.26182417	0.392736255	1.42E-08	Silt Loam
10096	9030	8681	8409	16016	10767	8764	5054	0.10192	0.0806	0.07362	0.06818	0.22032	0.11534	0.07528	0.00108	0.108595943	0.085879445	0.078442242	0.072645913	0.234751356	0.122894977	0.080210975	0.001150742	0.311443193	0.46716479	1.56E-08	Sandy Loam
9654	8749	8453	7260	16842	9977	7453	5055	0.09308	0.07498	0.06906	0.0452	0.23684	0.09954	0.04906	0.0011	0.099199799	0.079909765	0.073600538	0.048171797	0.252411692	0.106084529	0.052285584	0.001172323	0.397560368	0.596340553	2.24E-08	Sandy Loam
10376	9555	9532	8719	18581	12989	9806	5321	0.10752	0.0911	0.09064	0.07438	0.27162	0.15978	0.09612	0.10752	-0.11502976	-0.097462901	-0.096970773	-0.079575089	-0.290591364	-0.170939872	-0.102833524	-0.11502976	0.058677463	0.088016194	3.33E-09	Loam
9673	8915	8446	7839	16024	10135	7993	5028	0.09346	0.0783	0.06892	0.05678	0.22048	0.1027	0.05986	0.00056	0.215981601	0.180947564	0.159270832	0.131215871	0.509518761	0.2373348	0.138333604	0.001294133	0.342999623	0.514499434	1.83E-08	Silt Loam
11994	11713	12257	13004	15941	16630	14537	5313	0.13988	0.13426	0.14514	0.2326	0.19074	0.00626	0.00626	0.00626	0.149076792	0.14308729	0.154682625	0.247892922	0.203280722	0.006671581	0.006671581	0.013006138	0.055662467	0.0834937	1.73E-09	Silt Loam
11388	10851	10828	11371	14121	14518	13578	5116	0.12776	0.11702	0.11656	0.12742	0.18242	0.19036	0.17156	0.00232	-0.405159773	-0.371100475	-0.369641697	-0.404081546	-0.578500672	-0.603680451	-0.544060822	-0.007357316	0.107876981	0.161815472	3.95E-09	Silty Clay Loam
12223	11445	10910	10564	15363	12802	10559	6670	0.14446	0.14446	0.1182	0.11128	0.20726	0.15604	0.11118	0.14446	0.153958097	0.153958097	0.125971529	0.118596546	0.220887132	0.16629947	0.118489971	0.153958097	-0.000236709	-0.000355063	-9.79E-12	Sandy Loam
11736	11278	11133	11079	15287	15212	13278	5051	0.13472	0.12556	0.12266	0.12158	0.20574	0.20424	0.16556	0.00102	0.143577534	0.133815285	0.130724616	0.129573609	0.219266938	0.217668316	0.176445194	0.001087063	0.159599484	0.239399226	5.51E-09	Silt Loam
10314	9521	9056	9046	13877	12319	9486	5080	0.10628	0.09042	0.08112	0.08092	0.17754	0.14638	0.08972	0.0016	-0.107494174	-0.091452985	-0.082046739	-0.081844454	-0.17956827	-0.148052289	-0.090744988	-0.001618279	0.023742715	0.035614073	1.35E-09	Clay Loam
10588	9917	9766	9787	12627	12810	10878	5060	0.11176	0.09834	0.09532	0.09574	0.15254	0.1562	0.11756	0.0012	0.119107966	0.104805632	0.101587073	0.102034688	0.162569158	0.166469795	0.125289303	0.001278897	0.05279458	0.07919187	2.58E-09	Silt Loam
12241	11462	10935	10586	15249	12815	10602	6627	0.14482	0.14482	0.1187	0.11172	0.20498	0.1563	0.11204	0.14482	0.154341766	0.154341766	0.126504403	0.119065475	0.218457225	0.166576565	0.119406515	0.154341766	0.000755144	0.001132717	3.11E-11	Sandy Loam
10974	10358	10801	11138	16656	15175	12445	5064	0.11948	0.10716	0.11602	0.12276	0.23312	0.2035	0.1489	0.00128	0.127335539	0.114205527	0.123648051	0.130831191	0.24844711	0.216879663	0.158689837	0.001364157	0.198532057	0.297798086	7.18E-09	Sandy Loam
11518	10805	10792	10655	15064	13754	11087	5591	0.13036	0.1161	0.11584	0.1131	0.20128	0.17508	0.12174	0.01182	0.138930874	0.123733311	0.123456217	0.120536068	0.214513703	0.186591112	0.129744128	0.012597138	0.171429682	0.257144524	6.36E-09	Clay Loam
11451	10997	11107	11310	14799	14943	12830	5315	0.12902	0.11994	0.12214	0.1262	0.19598	0.19886	0.1566	0.0063	0.137502772	0.127825783	0.130170428	0.134497363	0.20886524	0.211934593	0.166896094	0.006714211	0.133632081	0.200448121	4.74E-09	Silt Loam
10335	9614	9410	8906	16394	12077	9543	5156	0.1067	0.09228	0.0882	0.07812	0.22788	0.14154	0.09086	0.1067	-0.340566323	-0.294540396	-0.281517804	-0.249344341	-0.727350081	-0.451769047	-0.290008023	-0.340566323	0.034527617	0.051791425	1.95E-09	Silty Clay Loam
11617	10909	10602	10434	16172	13099	10564	5083	0.13234	0.11818	0.11204	0.10868	0.22344	0.16198	0.11128	0.00166	0.480763388	0.429323086	0.407017758	0.394811584	0.81171053	0.588439275	0.404256837	0.006030431	0.215665639	0.323498459	7.79E-09	Clay Loam
11978	11149	10631	10191	17837	13592	10467	5058	0.13956	0.12298	0.11262	0.10382	0.25674	0.17184	0.10934	0.00116	-0.149064354	-0.131355218	-0.120289679	-0.110890379	-0.274224579	-0.183542696	-0.116786303	-0.001238999	0.27279863	0.409197945	9.43E-09	Silty Clay Loam
9778	8909	8778	7883	18486	11575	8534	5060	0.09556	0.07818	0.07556	0.05766	0.26972	0.1315	0.07068	0.0012	0.101842853	0.083320157	0.080527898	0.061451014	0.287453477	0.140145826	0.075327049	0.001278897	0.039654017	0.059481026	2.72E-09	Silt Loam
11198	10598	10942	10858	16220	14963	12712	5076	0.12396	0.11196	0.11884	0.11716	0.2244	0.19926	0.15424	0.00152	0.132110088	0.119321116	0.12665346	0.124863004	0.23915379	0.212360892	0.16438093	0.001619937	0.198020533	0.2970308	7.18E-09	Loam
9849	9027	8647	8108	14450	11155	8813	5063	0.09698	0.08054	0.07294	0.06216	0.189	0.1231	0.07626	0.00126	0.103356215	0.085835322	0.077735639	0.066246879	0.201426321	0.131193545	0.081273922	0.001342842	0.041664204	0.062496306	2.73E-09	Sandy Loam
11387	13835	16810	10177	10334	10649	10860	5051	0.12774	0.1767	0.2362	0.10354	0.11298	0.1172	0.00102	0.00102	0.265400018	0.367122149	0.490742793	0.215120698	0.234733788	0.243501504	0.002119211	0.002119211	0.032466606	0.04869991	1.12E-09	Clay Loam
[truncated: 870 more rows]
